# Supplementary material for: Diastereoselective synthesis of dispirooxindoles via [3+2] cycloaddition of azomethine ylides to 3-phenacylideneoxindoles and evaluation of their cytotoxicity
Source: RSC Adv. 2018 Jul 2;8(42):23990–5. doi: 10.1039/c8ra04375b (PMC9081698; doi:10.1039/c8ra04375b)
Supplement: RA-008-C8RA04375B-s002 [file RA-008-C8RA04375B-s002.cif]

# Electronic Supplementary Material (ESI) for RSC Advances.
# This journal is © The Royal Society of Chemistry 2018

####################################################################### 
# 
# This file contains crystal structure data downloaded from the 
# Cambridge Structural Database (CSD) hosted by the Cambridge 
# Crystallographic Data Centre (CCDC).
# 
# Full information about CCDC data access policies and citation 
# guidelines are available at http://www.ccdc.cam.ac.uk/access/V1 
# 
# Audit and citation data items may have been added by the CCDC. 
# Please retain this information to preserve the provenance of 
# this file and to allow appropriate attribution of the data. 
# 
#######################################################################

data_1a
_database_code_depnum_ccdc_archive 'CCDC 1556207'
_audit_update_record             
;
2017-06-15 deposited with the CCDC.
2018-06-27 downloaded from the CCDC.
;

_audit_creation_method           SHELXL-2014/7
_shelx_SHELXL_version_number     2014/7
_chemical_name_systematic        ?
_chemical_name_common            ?
_chemical_melting_point          ?
_chemical_formula_moiety         'C26 H25 N O8'
_chemical_formula_sum            'C26 H25 N O8'
_chemical_formula_weight         479.47

loop_
_atom_type_symbol
_atom_type_description
_atom_type_scat_dispersion_real
_atom_type_scat_dispersion_imag
_atom_type_scat_source
C C 0.0033 0.0016 'International Tables Vol C Tables 4.2.6.8 and 6.1.1.4'
H H 0.0000 0.0000 'International Tables Vol C Tables 4.2.6.8 and 6.1.1.4'
N N 0.0061 0.0033 'International Tables Vol C Tables 4.2.6.8 and 6.1.1.4'
O O 0.0106 0.0060 'International Tables Vol C Tables 4.2.6.8 and 6.1.1.4'

_space_group_crystal_system      monoclinic
_space_group_IT_number           14
_space_group_name_H-M_alt        'P 21/c'
_space_group_name_Hall           '-P 2ybc'

_shelx_space_group_comment       
; 
The symmetry employed for this shelxl refinement is uniquely defined 
by the following loop, which should always be used as a source of 
symmetry information in preference to the above space-group names. 
They are only intended as comments. 
;

loop_
_space_group_symop_operation_xyz
'x, y, z'
'-x, y+1/2, -z+1/2'
'-x, -y, -z'
'x, -y-1/2, z-1/2'

_cell_length_a                   10.1470(9)
_cell_length_b                   20.9021(16)
_cell_length_c                   11.8600(9)
_cell_angle_alpha                90
_cell_angle_beta                 109.529(2)
_cell_angle_gamma                90
_cell_volume                     2370.7(3)
_cell_formula_units_Z            4
_cell_measurement_temperature    296(2)
_cell_measurement_reflns_used    8766
_cell_measurement_theta_min      2.34
_cell_measurement_theta_max      26.81

_exptl_crystal_description       block
_exptl_crystal_colour            colorless
_exptl_crystal_density_meas      ?
_exptl_crystal_density_method    ?
_exptl_crystal_density_diffrn    1.343
_exptl_crystal_F_000             1008
_exptl_transmission_factor_min   ?
_exptl_transmission_factor_max   ?
_exptl_crystal_size_max          0.320
_exptl_crystal_size_mid          0.280
_exptl_crystal_size_min          0.260
_exptl_absorpt_coefficient_mu    0.100
_shelx_estimated_absorpt_T_min   0.969
_shelx_estimated_absorpt_T_max   0.974
_exptl_absorpt_correction_type   multi-scan
_exptl_absorpt_correction_T_min  0.969
_exptl_absorpt_correction_T_max  0.974
_exptl_absorpt_process_details   sadabs
_exptl_absorpt_special_details   ?
_diffrn_ambient_temperature      296(2)
_diffrn_radiation_wavelength     0.71073
_diffrn_radiation_type           MoK\a
_diffrn_radiation_source         'fine-focus sealed tube'
_diffrn_measurement_device_type  'CCD area detector'
_diffrn_measurement_method       'phi and omega scans'
_diffrn_detector_area_resol_mean ?
_diffrn_reflns_number            21159
_diffrn_reflns_av_unetI/netI     0.0305
_diffrn_reflns_av_R_equivalents  0.0310
_diffrn_reflns_limit_h_min       -10
_diffrn_reflns_limit_h_max       12
_diffrn_reflns_limit_k_min       -25
_diffrn_reflns_limit_k_max       21
_diffrn_reflns_limit_l_min       -12
_diffrn_reflns_limit_l_max       14
_diffrn_reflns_theta_min         2.066
_diffrn_reflns_theta_max         25.999
_diffrn_reflns_theta_full        25.242
_diffrn_measured_fraction_theta_max 0.996
_diffrn_measured_fraction_theta_full 0.996
_diffrn_reflns_Laue_measured_fraction_max 0.996
_diffrn_reflns_Laue_measured_fraction_full 0.996
_diffrn_reflns_point_group_measured_fraction_max 0.996
_diffrn_reflns_point_group_measured_fraction_full 0.996
_reflns_number_total             4651
_reflns_number_gt                3275
_reflns_threshold_expression     'I > 2\s(I)'
_reflns_Friedel_coverage         0.000
_reflns_Friedel_fraction_max     .
_reflns_Friedel_fraction_full    .

_reflns_special_details          
; 
 Reflections were merged by SHELXL according to the crystal 
 class for the calculation of statistics and refinement. 
  
 _reflns_Friedel_fraction is defined as the number of unique 
 Friedel pairs measured divided by the number that would be 
 possible theoretically, ignoring centric projections and 
 systematic absences. 
;

_computing_data_collection       'Bruker APEX2'
_computing_cell_refinement       'Bruker SAINT'
_computing_data_reduction        'Bruker SAINT'
_computing_structure_solution    'SHELXS-97 (Sheldrick 2008)'
_computing_structure_refinement  'SHELXL-2014/7 (Sheldrick, 2014)'
_computing_molecular_graphics    'Bruker SHELXTL'
_computing_publication_material  'Bruker SHELXTL'
_refine_special_details          ?
_refine_ls_structure_factor_coef Fsqd
_refine_ls_matrix_type           full
_refine_ls_weighting_scheme      calc
_refine_ls_weighting_details     
'w=1/[\s^2^(Fo^2^)+(0.0967P)^2^+0.3599P] where P=(Fo^2^+2Fc^2^)/3'
_atom_sites_solution_primary     ?
_atom_sites_solution_secondary   ?
_atom_sites_solution_hydrogens   geom
_refine_ls_hydrogen_treatment    mixed
_refine_ls_extinction_method     none
_refine_ls_extinction_coef       .
_refine_ls_number_reflns         4651
_refine_ls_number_parameters     320
_refine_ls_number_restraints     0
_refine_ls_R_factor_all          0.0822
_refine_ls_R_factor_gt           0.0550
_refine_ls_wR_factor_ref         0.1674
_refine_ls_wR_factor_gt          0.1555
_refine_ls_goodness_of_fit_ref   1.072
_refine_ls_restrained_S_all      1.072
_refine_ls_shift/su_max          0.000
_refine_ls_shift/su_mean         0.000

loop_
_atom_site_label
_atom_site_type_symbol
_atom_site_fract_x
_atom_site_fract_y
_atom_site_fract_z
_atom_site_U_iso_or_equiv
_atom_site_adp_type
_atom_site_occupancy
_atom_site_site_symmetry_order
_atom_site_calc_flag
_atom_site_refinement_flags_posn
_atom_site_refinement_flags_adp
_atom_site_refinement_flags_occupancy
_atom_site_disorder_assembly
_atom_site_disorder_group
C1 C 0.4251(2) 0.71488(9) 0.09191(19) 0.0417(5) Uani 1 1 d . . . . .
C2 C 0.3208(2) 0.72449(10) -0.02707(19) 0.0450(5) Uani 1 1 d . . . . .
C3 C 0.2336(2) 0.77668(12) -0.0713(2) 0.0613(7) Uani 1 1 d . . . . .
H3 H 0.2346 0.8119 -0.0232 0.074 Uiso 1 1 calc R U . . .
C4 C 0.1464(3) 0.77454(15) -0.1876(3) 0.0786(9) Uani 1 1 d . . . . .
H4 H 0.0866 0.8087 -0.2186 0.094 Uiso 1 1 calc R U . . .
C5 C 0.1455(3) 0.72224(17) -0.2604(3) 0.0807(9) Uani 1 1 d . . . . .
H5 H 0.0867 0.7226 -0.3396 0.097 Uiso 1 1 calc R U . . .
C6 C 0.2303(3) 0.66979(13) -0.2172(2) 0.0639(7) Uani 1 1 d . . . . .
H6 H 0.2289 0.6346 -0.2655 0.077 Uiso 1 1 calc R U . . .
C7 C 0.3180(2) 0.67171(10) -0.09853(18) 0.0453(5) Uani 1 1 d . . . . .
C8 C 0.4147(2) 0.62222(9) -0.02954(17) 0.0392(5) Uani 1 1 d . . . . .
C9 C 0.48565(19) 0.64719(8) 0.09805(17) 0.0361(4) Uani 1 1 d . . . . .
C10 C 0.64725(19) 0.64635(8) 0.13547(17) 0.0359(4) Uani 1 1 d . . . . .
H10 H 0.6827 0.6709 0.2100 0.043 Uiso 1 1 calc R U . . .
C11 C 0.70838(19) 0.67670(9) 0.04837(16) 0.0372(4) Uani 1 1 d . . . . .
C12 C 0.7464(2) 0.74066(10) 0.06244(18) 0.0463(5) Uani 1 1 d . . . . .
H12 H 0.7322 0.7638 0.1244 0.056 Uiso 1 1 calc R U . . .
C13 C 0.8044(2) 0.77078(11) -0.01250(19) 0.0538(6) Uani 1 1 d . . . . .
H13 H 0.8297 0.8137 -0.0008 0.065 Uiso 1 1 calc R U . . .
C14 C 0.8250(2) 0.73745(12) -0.1046(2) 0.0557(6) Uani 1 1 d . . . . .
H14 H 0.8660 0.7573 -0.1547 0.067 Uiso 1 1 calc R U . . .
C15 C 0.7846(3) 0.67458(12) -0.1223(2) 0.0571(6) Uani 1 1 d . . . . .
H15 H 0.7964 0.6523 -0.1862 0.068 Uiso 1 1 calc R U . . .
C16 C 0.7268(2) 0.64383(10) -0.04713(19) 0.0480(5) Uani 1 1 d . . . . .
H16 H 0.7003 0.6011 -0.0603 0.058 Uiso 1 1 calc R U . . .
C17 C 0.6834(2) 0.57597(9) 0.16864(17) 0.0385(5) Uani 1 1 d . . . . .
H17 H 0.6807 0.5517 0.0972 0.046 Uiso 1 1 calc R U . . .
C18 C 0.8268(2) 0.56994(10) 0.26338(19) 0.0476(5) Uani 1 1 d . . . . .
C19 C 1.0316(3) 0.50751(16) 0.3422(3) 0.0866(9) Uani 1 1 d . . . . .
H19A H 1.0940 0.5410 0.3341 0.104 Uiso 1 1 calc R U . . .
H19B H 1.0265 0.5098 0.4223 0.104 Uiso 1 1 calc R U . . .
C20 C 1.0848(4) 0.44701(15) 0.3246(5) 0.1308(17) Uani 1 1 d . . . . .
H20A H 1.0232 0.4139 0.3331 0.196 Uiso 1 1 calc R U . . .
H20B H 1.1759 0.4410 0.3830 0.196 Uiso 1 1 calc R U . . .
H20C H 1.0914 0.4452 0.2458 0.196 Uiso 1 1 calc R U . . .
C21 C 0.46372(19) 0.60058(8) 0.19556(17) 0.0364(4) Uani 1 1 d . . . . .
C22 C 0.3211(2) 0.56901(10) 0.14581(18) 0.0440(5) Uani 1 1 d . . . . .
C23 C 0.0795(3) 0.59303(18) 0.0616(3) 0.0913(10) Uani 1 1 d . . . . .
H23A H 0.0745 0.5707 -0.0104 0.137 Uiso 1 1 calc R U . . .
H23B H 0.0189 0.6296 0.0420 0.137 Uiso 1 1 calc R U . . .
H23C H 0.0509 0.5650 0.1133 0.137 Uiso 1 1 calc R U . . .
C24 C 0.4805(2) 0.63694(9) 0.31251(18) 0.0448(5) Uani 1 1 d . . . . .
H24A H 0.5764 0.6517 0.3462 0.054 Uiso 1 1 calc R U . . .
H24B H 0.4205 0.6743 0.2940 0.054 Uiso 1 1 calc R U . . .
C25 C 0.4458(2) 0.59775(10) 0.40458(18) 0.0451(5) Uani 1 1 d . . . . .
C26 C 0.4911(4) 0.58539(14) 0.6129(2) 0.0818(9) Uani 1 1 d . . . . .
H26A H 0.3939 0.5740 0.5867 0.123 Uiso 1 1 calc R U . . .
H26B H 0.5105 0.6153 0.6779 0.123 Uiso 1 1 calc R U . . .
H26C H 0.5470 0.5477 0.6393 0.123 Uiso 1 1 calc R U . . .
N1 N 0.57403(17) 0.55209(8) 0.21521(15) 0.0445(4) Uani 1 1 d . . . . .
H1 H 0.5750 0.5155 0.2486 0.33(4) Uiso 1 1 calc R . . . .
O4 O 0.89127(17) 0.51731(8) 0.25362(16) 0.0668(5) Uani 1 1 d . . . . .
O1 O 0.46200(18) 0.75465(6) 0.17073(15) 0.0585(4) Uani 1 1 d . . . . .
O2 O 0.43448(16) 0.57025(7) -0.06602(13) 0.0551(4) Uani 1 1 d . . . . .
O3 O 0.8791(2) 0.60891(11) 0.3382(2) 0.1144(9) Uani 1 1 d . . . . .
O5 O 0.30006(18) 0.51342(7) 0.12407(17) 0.0692(5) Uani 1 1 d . . . . .
O6 O 0.22138(15) 0.61377(7) 0.12165(14) 0.0547(4) Uani 1 1 d . . . . .
O7 O 0.35486(19) 0.55914(9) 0.38363(15) 0.0717(5) Uani 1 1 d . . . . .
O8 O 0.52448(19) 0.61442(8) 0.51438(14) 0.0656(5) Uani 1 1 d . . . . .

loop_
_atom_site_aniso_label
_atom_site_aniso_U_11
_atom_site_aniso_U_22
_atom_site_aniso_U_33
_atom_site_aniso_U_23
_atom_site_aniso_U_13
_atom_site_aniso_U_12
C1 0.0407(11) 0.0338(10) 0.0565(12) 0.0023(9) 0.0240(10) 0.0006(9)
C2 0.0373(11) 0.0424(11) 0.0603(13) 0.0123(10) 0.0230(10) 0.0037(9)
C3 0.0477(14) 0.0530(14) 0.0879(18) 0.0262(13) 0.0289(13) 0.0103(11)
C4 0.0484(16) 0.085(2) 0.103(2) 0.0500(18) 0.0259(16) 0.0167(14)
C5 0.0468(16) 0.116(3) 0.0688(17) 0.0405(18) 0.0057(13) 0.0037(16)
C6 0.0463(14) 0.0873(18) 0.0537(14) 0.0116(12) 0.0107(11) -0.0016(13)
C7 0.0346(11) 0.0549(13) 0.0478(12) 0.0110(10) 0.0157(9) -0.0014(9)
C8 0.0333(10) 0.0403(11) 0.0450(11) -0.0009(9) 0.0145(9) -0.0024(8)
C9 0.0345(10) 0.0316(10) 0.0439(10) -0.0015(8) 0.0155(8) 0.0011(8)
C10 0.0330(10) 0.0349(10) 0.0403(10) -0.0024(8) 0.0130(8) 0.0011(8)
C11 0.0308(10) 0.0391(11) 0.0403(10) 0.0022(8) 0.0098(8) 0.0018(8)
C12 0.0493(13) 0.0438(12) 0.0425(11) -0.0010(9) 0.0109(10) -0.0061(9)
C13 0.0528(14) 0.0518(13) 0.0501(12) 0.0101(10) 0.0082(11) -0.0137(10)
C14 0.0423(13) 0.0701(16) 0.0542(13) 0.0210(12) 0.0155(11) 0.0027(11)
C15 0.0586(15) 0.0670(16) 0.0541(13) 0.0068(11) 0.0300(12) 0.0135(12)
C16 0.0501(13) 0.0441(12) 0.0535(12) -0.0014(9) 0.0222(10) 0.0051(10)
C17 0.0376(11) 0.0369(10) 0.0416(10) -0.0012(8) 0.0141(9) 0.0040(8)
C18 0.0469(13) 0.0448(12) 0.0496(12) -0.0029(10) 0.0140(10) 0.0100(10)
C19 0.0519(16) 0.108(2) 0.0850(19) -0.0017(17) 0.0027(14) 0.0312(16)
C20 0.069(2) 0.077(2) 0.203(5) -0.002(2) -0.011(2) 0.0291(18)
C21 0.0353(11) 0.0323(10) 0.0437(10) -0.0002(8) 0.0159(8) 0.0013(8)
C22 0.0455(12) 0.0434(12) 0.0467(11) -0.0033(9) 0.0200(9) -0.0066(10)
C23 0.0409(15) 0.126(3) 0.092(2) 0.0145(19) 0.0027(14) -0.0137(16)
C24 0.0472(12) 0.0409(11) 0.0499(12) -0.0045(9) 0.0212(10) -0.0049(9)
C25 0.0476(13) 0.0403(11) 0.0506(13) 0.0001(9) 0.0206(10) 0.0049(10)
C26 0.120(3) 0.0791(18) 0.0512(14) 0.0150(13) 0.0355(16) 0.0037(17)
N1 0.0432(10) 0.0390(9) 0.0567(10) 0.0122(8) 0.0240(8) 0.0084(7)
O4 0.0456(9) 0.0637(10) 0.0810(11) -0.0069(8) 0.0080(8) 0.0195(8)
O1 0.0723(11) 0.0351(8) 0.0709(10) -0.0072(8) 0.0278(9) 0.0026(7)
O2 0.0577(10) 0.0485(9) 0.0543(9) -0.0140(7) 0.0125(7) 0.0027(7)
O3 0.0863(15) 0.0993(16) 0.1084(16) -0.0499(14) -0.0330(13) 0.0411(12)
O5 0.0687(12) 0.0458(9) 0.0992(14) -0.0213(9) 0.0362(10) -0.0215(8)
O6 0.0344(8) 0.0593(10) 0.0668(10) 0.0091(7) 0.0120(7) 0.0006(7)
O7 0.0719(12) 0.0795(12) 0.0659(11) 0.0025(9) 0.0259(9) -0.0277(10)
O8 0.0813(12) 0.0672(11) 0.0460(9) -0.0005(8) 0.0183(8) -0.0109(9)

_geom_special_details            
; 
 All esds (except the esd in the dihedral angle between two l.s. planes) 
 are estimated using the full covariance matrix.  The cell esds are taken 
 into account individually in the estimation of esds in distances, angles 
 and torsion angles; correlations between esds in cell parameters are only 
 used when they are defined by crystal symmetry.  An approximate (isotropic) 
 treatment of cell esds is used for estimating esds involving l.s. planes. 
;

loop_
_geom_bond_atom_site_label_1
_geom_bond_atom_site_label_2
_geom_bond_distance
_geom_bond_site_symmetry_2
_geom_bond_publ_flag
C1 O1 1.213(2) . ?
C1 C2 1.467(3) . ?
C1 C9 1.534(3) . ?
C2 C7 1.386(3) . ?
C2 C3 1.392(3) . ?
C3 C4 1.369(4) . ?
C3 H3 0.9300 . ?
C4 C5 1.391(4) . ?
C4 H4 0.9300 . ?
C5 C6 1.382(4) . ?
C5 H5 0.9300 . ?
C6 C7 1.391(3) . ?
C6 H6 0.9300 . ?
C7 C8 1.472(3) . ?
C8 O2 1.211(2) . ?
C8 C9 1.534(3) . ?
C9 C10 1.549(3) . ?
C9 C21 1.584(3) . ?
C10 C11 1.511(3) . ?
C10 C17 1.535(3) . ?
C10 H10 0.9800 . ?
C11 C12 1.386(3) . ?
C11 C16 1.390(3) . ?
C12 C13 1.372(3) . ?
C12 H12 0.9300 . ?
C13 C14 1.369(3) . ?
C13 H13 0.9300 . ?
C14 C15 1.372(3) . ?
C14 H14 0.9300 . ?
C15 C16 1.379(3) . ?
C15 H15 0.9300 . ?
C16 H16 0.9300 . ?
C17 N1 1.482(3) . ?
C17 C18 1.518(3) . ?
C17 H17 0.9800 . ?
C18 O3 1.191(3) . ?
C18 O4 1.305(2) . ?
C19 C20 1.418(4) . ?
C19 O4 1.474(3) . ?
C19 H19A 0.9700 . ?
C19 H19B 0.9700 . ?
C20 H20A 0.9600 . ?
C20 H20B 0.9600 . ?
C20 H20C 0.9600 . ?
C21 N1 1.470(2) . ?
C21 C22 1.519(3) . ?
C21 C24 1.540(3) . ?
C22 O5 1.194(2) . ?
C22 O6 1.337(2) . ?
C23 O6 1.443(3) . ?
C23 H23A 0.9600 . ?
C23 H23B 0.9600 . ?
C23 H23C 0.9600 . ?
C24 C25 1.498(3) . ?
C24 H24A 0.9700 . ?
C24 H24B 0.9700 . ?
C25 O7 1.188(3) . ?
C25 O8 1.326(3) . ?
C26 O8 1.454(3) . ?
C26 H26A 0.9600 . ?
C26 H26B 0.9600 . ?
C26 H26C 0.9600 . ?
N1 H1 0.8600 . ?

loop_
_geom_angle_atom_site_label_1
_geom_angle_atom_site_label_2
_geom_angle_atom_site_label_3
_geom_angle
_geom_angle_site_symmetry_1
_geom_angle_site_symmetry_3
_geom_angle_publ_flag
O1 C1 C2 125.80(18) . . ?
O1 C1 C9 125.44(19) . . ?
C2 C1 C9 108.69(17) . . ?
C7 C2 C3 120.9(2) . . ?
C7 C2 C1 109.89(17) . . ?
C3 C2 C1 129.2(2) . . ?
C4 C3 C2 118.0(3) . . ?
C4 C3 H3 121.0 . . ?
C2 C3 H3 121.0 . . ?
C3 C4 C5 121.3(2) . . ?
C3 C4 H4 119.4 . . ?
C5 C4 H4 119.4 . . ?
C6 C5 C4 121.3(3) . . ?
C6 C5 H5 119.4 . . ?
C4 C5 H5 119.4 . . ?
C5 C6 C7 117.4(3) . . ?
C5 C6 H6 121.3 . . ?
C7 C6 H6 121.3 . . ?
C2 C7 C6 121.1(2) . . ?
C2 C7 C8 110.23(18) . . ?
C6 C7 C8 128.6(2) . . ?
O2 C8 C7 126.25(19) . . ?
O2 C8 C9 125.38(18) . . ?
C7 C8 C9 108.36(16) . . ?
C8 C9 C1 102.63(15) . . ?
C8 C9 C10 112.42(15) . . ?
C1 C9 C10 113.12(15) . . ?
C8 C9 C21 112.15(14) . . ?
C1 C9 C21 116.76(14) . . ?
C10 C9 C21 100.22(14) . . ?
C11 C10 C17 117.40(15) . . ?
C11 C10 C9 115.88(15) . . ?
C17 C10 C9 102.92(14) . . ?
C11 C10 H10 106.6 . . ?
C17 C10 H10 106.6 . . ?
C9 C10 H10 106.6 . . ?
C12 C11 C16 117.84(18) . . ?
C12 C11 C10 118.96(17) . . ?
C16 C11 C10 123.20(17) . . ?
C13 C12 C11 121.8(2) . . ?
C13 C12 H12 119.1 . . ?
C11 C12 H12 119.1 . . ?
C14 C13 C12 119.7(2) . . ?
C14 C13 H13 120.1 . . ?
C12 C13 H13 120.1 . . ?
C13 C14 C15 119.5(2) . . ?
C13 C14 H14 120.2 . . ?
C15 C14 H14 120.2 . . ?
C14 C15 C16 121.1(2) . . ?
C14 C15 H15 119.4 . . ?
C16 C15 H15 119.4 . . ?
C15 C16 C11 119.9(2) . . ?
C15 C16 H16 120.0 . . ?
C11 C16 H16 120.0 . . ?
N1 C17 C18 110.39(16) . . ?
N1 C17 C10 105.90(15) . . ?
C18 C17 C10 110.91(16) . . ?
N1 C17 H17 109.9 . . ?
C18 C17 H17 109.9 . . ?
C10 C17 H17 109.9 . . ?
O3 C18 O4 122.1(2) . . ?
O3 C18 C17 124.96(19) . . ?
O4 C18 C17 112.92(18) . . ?
C20 C19 O4 110.1(3) . . ?
C20 C19 H19A 109.6 . . ?
O4 C19 H19A 109.6 . . ?
C20 C19 H19B 109.6 . . ?
O4 C19 H19B 109.6 . . ?
H19A C19 H19B 108.2 . . ?
C19 C20 H20A 109.5 . . ?
C19 C20 H20B 109.5 . . ?
H20A C20 H20B 109.5 . . ?
C19 C20 H20C 109.5 . . ?
H20A C20 H20C 109.5 . . ?
H20B C20 H20C 109.5 . . ?
N1 C21 C22 109.75(15) . . ?
N1 C21 C24 110.38(16) . . ?
C22 C21 C24 111.63(15) . . ?
N1 C21 C9 104.75(14) . . ?
C22 C21 C9 109.38(15) . . ?
C24 C21 C9 110.72(14) . . ?
O5 C22 O6 124.5(2) . . ?
O5 C22 C21 125.8(2) . . ?
O6 C22 C21 109.50(16) . . ?
O6 C23 H23A 109.5 . . ?
O6 C23 H23B 109.5 . . ?
H23A C23 H23B 109.5 . . ?
O6 C23 H23C 109.5 . . ?
H23A C23 H23C 109.5 . . ?
H23B C23 H23C 109.5 . . ?
C25 C24 C21 113.85(16) . . ?
C25 C24 H24A 108.8 . . ?
C21 C24 H24A 108.8 . . ?
C25 C24 H24B 108.8 . . ?
C21 C24 H24B 108.8 . . ?
H24A C24 H24B 107.7 . . ?
O7 C25 O8 123.7(2) . . ?
O7 C25 C24 125.1(2) . . ?
O8 C25 C24 111.16(19) . . ?
O8 C26 H26A 109.5 . . ?
O8 C26 H26B 109.5 . . ?
H26A C26 H26B 109.5 . . ?
O8 C26 H26C 109.5 . . ?
H26A C26 H26C 109.5 . . ?
H26B C26 H26C 109.5 . . ?
C21 N1 C17 109.51(15) . . ?
C21 N1 H1 125.2 . . ?
C17 N1 H1 125.2 . . ?
C18 O4 C19 116.58(19) . . ?
C22 O6 C23 117.0(2) . . ?
C25 O8 C26 117.0(2) . . ?

_refine_diff_density_max         0.423
_refine_diff_density_min         -0.242
_refine_diff_density_rms         0.058

_shelx_res_file                  
; 
  
    HY160525.res created by SHELXL-2014/7 
  
  
TITL HY160525 in P2(1)/c 
CELL 0.71073  10.14700  20.90210  11.86000  90.0000 109.5293  90.0000 
ZERR   4   0.00090   0.00160   0.00090   0.0000   0.0024   0.0000 
LATT 1 
SYMM -X, 0.5+Y, 0.5-Z 
SFAC C  H  N  O 
UNIT 104  100  4  32 
L.S. 10 
ACTA 
BOND   $H 
OMIT  0  52 
FMAP 2 
PLAN 20 
SIZE 0.32 0.28 0.26 
FREE C21  H1 
TEMP 23.150 
WGHT    0.096700    0.359900 
FVAR       0.26404 
MOLE 1 
C1    1    0.425126    0.714885    0.091907    11.00000    0.04069    0.03382 = 
         0.05646    0.00227    0.02396    0.00061 
C2    1    0.320846    0.724490   -0.027068    11.00000    0.03730    0.04241 = 
         0.06032    0.01233    0.02300    0.00370 
C3    1    0.233640    0.776683   -0.071264    11.00000    0.04769    0.05302 = 
         0.08791    0.02616    0.02892    0.01028 
AFIX  43 
H3    2    0.234627    0.811946   -0.023172    11.00000   -1.20000 
AFIX   0 
C4    1    0.146402    0.774543   -0.187620    11.00000    0.04842    0.08518 = 
         0.10271    0.05002    0.02590    0.01674 
AFIX  43 
H4    2    0.086565    0.808717   -0.218637    11.00000   -1.20000 
AFIX   0 
C5    1    0.145521    0.722238   -0.260370    11.00000    0.04677    0.11632 = 
         0.06878    0.04053    0.00567    0.00375 
AFIX  43 
H5    2    0.086704    0.722563   -0.339636    11.00000   -1.20000 
AFIX   0 
C6    1    0.230334    0.669793   -0.217174    11.00000    0.04627    0.08735 = 
         0.05366    0.01160    0.01068   -0.00157 
AFIX  43 
H6    2    0.228874    0.634588   -0.265527    11.00000   -1.20000 
AFIX   0 
C7    1    0.317987    0.671715   -0.098534    11.00000    0.03455    0.05493 = 
         0.04779    0.01105    0.01570   -0.00142 
C8    1    0.414728    0.622219   -0.029536    11.00000    0.03333    0.04033 = 
         0.04503   -0.00094    0.01450   -0.00236 
C9    1    0.485646    0.647194    0.098052    11.00000    0.03454    0.03158 = 
         0.04391   -0.00149    0.01547    0.00110 
C10   1    0.647250    0.646347    0.135470    11.00000    0.03303    0.03488 = 
         0.04035   -0.00244    0.01297    0.00108 
AFIX  13 
H10   2    0.682651    0.670879    0.209967    11.00000   -1.20000 
AFIX   0 
C11   1    0.708379    0.676701    0.048368    11.00000    0.03077    0.03908 = 
         0.04030    0.00219    0.00981    0.00176 
C12   1    0.746414    0.740656    0.062439    11.00000    0.04925    0.04384 = 
         0.04253   -0.00102    0.01087   -0.00614 
AFIX  43 
H12   2    0.732219    0.763791    0.124374    11.00000   -1.20000 
AFIX   0 
C13   1    0.804442    0.770783   -0.012496    11.00000    0.05276    0.05184 = 
         0.05014    0.01008    0.00816   -0.01366 
AFIX  43 
H13   2    0.829704    0.813673   -0.000776    11.00000   -1.20000 
AFIX   0 
C14   1    0.824990    0.737449   -0.104560    11.00000    0.04231    0.07007 = 
         0.05417    0.02100    0.01552    0.00267 
AFIX  43 
H14   2    0.866041    0.757287   -0.154712    11.00000   -1.20000 
AFIX   0 
C15   1    0.784612    0.674580   -0.122339    11.00000    0.05858    0.06698 = 
         0.05406    0.00676    0.03003    0.01345 
AFIX  43 
H15   2    0.796389    0.652314   -0.186192    11.00000   -1.20000 
AFIX   0 
C16   1    0.726844    0.643825   -0.047128    11.00000    0.05009    0.04414 = 
         0.05352   -0.00137    0.02220    0.00513 
AFIX  43 
H16   2    0.700277    0.601141   -0.060291    11.00000   -1.20000 
AFIX   0 
C17   1    0.683371    0.575969    0.168640    11.00000    0.03763    0.03689 = 
         0.04162   -0.00124    0.01408    0.00403 
AFIX  13 
H17   2    0.680675    0.551681    0.097224    11.00000   -1.20000 
AFIX   0 
C18   1    0.826810    0.569943    0.263375    11.00000    0.04690    0.04477 = 
         0.04962   -0.00292    0.01403    0.00997 
C19   1    1.031590    0.507510    0.342196    11.00000    0.05187    0.10772 = 
         0.08498   -0.00174    0.00274    0.03120 
AFIX  23 
H19A  2    1.093974    0.541016    0.334120    11.00000   -1.20000 
H19B  2    1.026478    0.509798    0.422318    11.00000   -1.20000 
AFIX   0 
C20   1    1.084834    0.447012    0.324593    11.00000    0.06918    0.07727 = 
         0.20330   -0.00225   -0.01107    0.02910 
AFIX 137 
H20A  2    1.023235    0.413927    0.333146    11.00000   -1.50000 
H20B  2    1.175932    0.440987    0.382950    11.00000   -1.50000 
H20C  2    1.091390    0.445157    0.245762    11.00000   -1.50000 
AFIX   0 
C21   1    0.463715    0.600584    0.195555    11.00000    0.03526    0.03226 = 
         0.04373   -0.00019    0.01595    0.00133 
C22   1    0.321133    0.569008    0.145814    11.00000    0.04553    0.04336 = 
         0.04669   -0.00330    0.01998   -0.00660 
C23   1    0.079532    0.593035    0.061619    11.00000    0.04089    0.12563 = 
         0.09248    0.01445    0.00267   -0.01373 
AFIX 137 
H23A  2    0.074463    0.570662   -0.010404    11.00000   -1.50000 
H23B  2    0.018871    0.629607    0.042038    11.00000   -1.50000 
H23C  2    0.050875    0.565034    0.113279    11.00000   -1.50000 
AFIX   0 
C24   1    0.480542    0.636942    0.312507    11.00000    0.04721    0.04093 = 
         0.04989   -0.00447    0.02115   -0.00486 
AFIX  23 
H24A  2    0.576361    0.651743    0.346163    11.00000   -1.20000 
H24B  2    0.420492    0.674334    0.294039    11.00000   -1.20000 
AFIX   0 
C25   1    0.445815    0.597752    0.404580    11.00000    0.04764    0.04034 = 
         0.05055    0.00014    0.02063    0.00488 
C26   1    0.491134    0.585394    0.612943    11.00000    0.12021    0.07913 = 
         0.05123    0.01502    0.03549    0.00372 
AFIX 137 
H26A  2    0.393903    0.574009    0.586734    11.00000   -1.50000 
H26B  2    0.510451    0.615309    0.677880    11.00000   -1.50000 
H26C  2    0.547028    0.547701    0.639301    11.00000   -1.50000 
AFIX   0 
N1    3    0.574030    0.552087    0.215209    11.00000    0.04320    0.03900 = 
         0.05674    0.01219    0.02396    0.00840 
AFIX  43 
H1    2    0.574960    0.515488    0.248596    11.00000    0.33216 
AFIX   0 
O4    4    0.891269    0.517313    0.253623    11.00000    0.04563    0.06372 = 
         0.08105   -0.00693    0.00800    0.01951 
O1    4    0.462000    0.754651    0.170727    11.00000    0.07229    0.03512 = 
         0.07090   -0.00725    0.02783    0.00264 
O2    4    0.434484    0.570246   -0.066019    11.00000    0.05773    0.04845 = 
         0.05433   -0.01401    0.01249    0.00271 
O3    4    0.879077    0.608911    0.338193    11.00000    0.08629    0.09928 = 
         0.10842   -0.04991   -0.03298    0.04106 
O5    4    0.300063    0.513424    0.124073    11.00000    0.06873    0.04578 = 
         0.09920   -0.02130    0.03615   -0.02154 
O6    4    0.221377    0.613775    0.121646    11.00000    0.03435    0.05928 = 
         0.06684    0.00912    0.01205    0.00062 
O7    4    0.354864    0.559144    0.383628    11.00000    0.07192    0.07949 = 
         0.06593    0.00249    0.02595   -0.02772 
O8    4    0.524478    0.614415    0.514380    11.00000    0.08128    0.06718 = 
         0.04603   -0.00052    0.01835   -0.01087 
HKLF 4 
  
REM  HY160525 in P2(1)/c 
REM R1 =  0.0550 for    3275 Fo > 4sig(Fo)  and  0.0822 for all    4651 data 
REM    320 parameters refined using      0 restraints 
  
END 
  
WGHT      0.0967      0.3599 
  
REM Highest difference peak  0.423,  deepest hole -0.242,  1-sigma level  0.058 
Q1    1   0.5248  0.5122  0.1631  11.00000  0.05    0.42 
Q2    1   0.8240  0.5708  0.3725  11.00000  0.05    0.35 
Q3    1   0.4417  0.5360  0.5856  11.00000  0.05    0.23 
Q4    1   0.2627  0.5271  0.5770  11.00000  0.05    0.22 
Q5    1   1.0963  0.4470  0.2958  11.00000  0.05    0.22 
Q6    1   0.9757  0.4673  0.3874  11.00000  0.05    0.20 
Q7    1   1.0623  0.5486  0.4033  11.00000  0.05    0.20 
Q8    1   0.3431  0.5110  0.5393  11.00000  0.05    0.18 
Q9    1   1.2778  0.4680  0.5197  11.00000  0.05    0.18 
Q10   1   0.9968  0.4203  0.4077  11.00000  0.05    0.18 
Q11   1   1.3053  0.4757  0.4578  11.00000  0.05    0.17 
Q12   1   0.3882  0.6189  0.6172  11.00000  0.05    0.17 
Q13   1   0.4663  0.6255  0.1451  11.00000  0.05    0.17 
Q14   1   0.2858  0.5480  0.3294  11.00000  0.05    0.16 
Q15   1   0.4362  0.6278  0.4834  11.00000  0.05    0.16 
Q16   1   0.3969  0.5156  0.4875  11.00000  0.05    0.15 
Q17   1   0.6101  0.6288  0.5059  11.00000  0.05    0.15 
Q18   1   0.5678  0.6492  0.1117  11.00000  0.05    0.15 
Q19   1   1.3321  0.4306  0.4797  11.00000  0.05    0.15 
Q20   1   0.5425  0.5810  0.4982  11.00000  0.05    0.15 
;
_shelx_res_checksum              36071
####################################################################### 
# 
# This file contains crystal structure data downloaded from the 
# Cambridge Structural Database (CSD) hosted by the Cambridge 
# Crystallographic Data Centre (CCDC).
# 
# Full information about CCDC data access policies and citation 
# guidelines are available at http://www.ccdc.cam.ac.uk/access/V1 
# 
# Audit and citation data items may have been added by the CCDC. 
# Please retain this information to preserve the provenance of 
# this file and to allow appropriate attribution of the data. 
# 
#######################################################################

data_1f
_database_code_depnum_ccdc_archive 'CCDC 1556209'
_audit_update_record             
;
2017-06-15 deposited with the CCDC.
2018-06-27 downloaded from the CCDC.
;

_audit_creation_method           SHELXL-2014/7
_shelx_SHELXL_version_number     2014/7
_chemical_name_systematic        ?
_chemical_name_common            ?
_chemical_melting_point          ?
_chemical_formula_moiety         'C26 H24 F N O8'
_chemical_formula_sum            'C26 H24 F N O8'
_chemical_formula_weight         497.46

loop_
_atom_type_symbol
_atom_type_description
_atom_type_scat_dispersion_real
_atom_type_scat_dispersion_imag
_atom_type_scat_source
C C 0.0033 0.0016 'International Tables Vol C Tables 4.2.6.8 and 6.1.1.4'
H H 0.0000 0.0000 'International Tables Vol C Tables 4.2.6.8 and 6.1.1.4'
N N 0.0061 0.0033 'International Tables Vol C Tables 4.2.6.8 and 6.1.1.4'
O O 0.0106 0.0060 'International Tables Vol C Tables 4.2.6.8 and 6.1.1.4'
F F 0.0171 0.0103 'International Tables Vol C Tables 4.2.6.8 and 6.1.1.4'

_space_group_crystal_system      triclinic
_space_group_IT_number           2
_space_group_name_H-M_alt        'P -1'
_space_group_name_Hall           '-P 1'

_shelx_space_group_comment       
; 
The symmetry employed for this shelxl refinement is uniquely defined 
by the following loop, which should always be used as a source of 
symmetry information in preference to the above space-group names. 
They are only intended as comments. 
;

loop_
_space_group_symop_operation_xyz
'x, y, z'
'-x, -y, -z'

_cell_length_a                   10.1592(18)
_cell_length_b                   13.747(2)
_cell_length_c                   17.824(3)
_cell_angle_alpha                90.023(5)
_cell_angle_beta                 93.750(5)
_cell_angle_gamma                101.015(5)
_cell_volume                     2437.9(7)
_cell_formula_units_Z            4
_cell_measurement_temperature    296(2)
_cell_measurement_reflns_used    9168
_cell_measurement_theta_min      2.28
_cell_measurement_theta_max      23.22

_exptl_crystal_description       block
_exptl_crystal_colour            colorless
_exptl_crystal_density_meas      ?
_exptl_crystal_density_method    ?
_exptl_crystal_density_diffrn    1.355
_exptl_crystal_F_000             1040
_exptl_transmission_factor_min   ?
_exptl_transmission_factor_max   ?
_exptl_crystal_size_max          0.280
_exptl_crystal_size_mid          0.240
_exptl_crystal_size_min          0.200
_exptl_absorpt_coefficient_mu    0.106
_shelx_estimated_absorpt_T_min   0.971
_shelx_estimated_absorpt_T_max   0.979
_exptl_absorpt_correction_type   multi-scan
_exptl_absorpt_correction_T_min  0.971
_exptl_absorpt_correction_T_max  0.979
_exptl_absorpt_process_details   sadabs
_exptl_absorpt_special_details   ?
_diffrn_ambient_temperature      296(2)
_diffrn_radiation_wavelength     0.71073
_diffrn_radiation_type           MoK\a
_diffrn_radiation_source         'fine-focus sealed tube'
_diffrn_measurement_device_type  'CCD area detector'
_diffrn_measurement_method       'phi and omega scans'
_diffrn_detector_area_resol_mean ?
_diffrn_reflns_number            28527
_diffrn_reflns_av_unetI/netI     0.0578
_diffrn_reflns_av_R_equivalents  0.0462
_diffrn_reflns_limit_h_min       -12
_diffrn_reflns_limit_h_max       12
_diffrn_reflns_limit_k_min       -16
_diffrn_reflns_limit_k_max       16
_diffrn_reflns_limit_l_min       -21
_diffrn_reflns_limit_l_max       21
_diffrn_reflns_theta_min         2.278
_diffrn_reflns_theta_max         24.999
_diffrn_reflns_theta_full        24.999
_diffrn_measured_fraction_theta_max 0.980
_diffrn_measured_fraction_theta_full 0.980
_diffrn_reflns_Laue_measured_fraction_max 0.980
_diffrn_reflns_Laue_measured_fraction_full 0.980
_diffrn_reflns_point_group_measured_fraction_max 0.980
_diffrn_reflns_point_group_measured_fraction_full 0.980
_reflns_number_total             8410
_reflns_number_gt                5150
_reflns_threshold_expression     'I > 2\s(I)'
_reflns_Friedel_coverage         0.000
_reflns_Friedel_fraction_max     .
_reflns_Friedel_fraction_full    .

_reflns_special_details          
; 
 Reflections were merged by SHELXL according to the crystal 
 class for the calculation of statistics and refinement. 
  
 _reflns_Friedel_fraction is defined as the number of unique 
 Friedel pairs measured divided by the number that would be 
 possible theoretically, ignoring centric projections and 
 systematic absences. 
;

_computing_data_collection       'Bruker APEX2'
_computing_cell_refinement       'Bruker SAINT'
_computing_data_reduction        'Bruker SAINT'
_computing_structure_solution    'SHELXS-97 (Sheldrick 2008)'
_computing_structure_refinement  'SHELXL-2014/7 (Sheldrick, 2014)'
_computing_molecular_graphics    'Bruker SHELXTL'
_computing_publication_material  'Bruker SHELXTL'
_refine_special_details          ?
_refine_ls_structure_factor_coef Fsqd
_refine_ls_matrix_type           full
_refine_ls_weighting_scheme      calc
_refine_ls_weighting_details     
'w=1/[\s^2^(Fo^2^)+(0.0870P)^2^+0.9592P] where P=(Fo^2^+2Fc^2^)/3'
_atom_sites_solution_primary     ?
_atom_sites_solution_secondary   ?
_atom_sites_solution_hydrogens   geom
_refine_ls_hydrogen_treatment    constr
_refine_ls_extinction_method     none
_refine_ls_extinction_coef       .
_refine_ls_number_reflns         8410
_refine_ls_number_parameters     643
_refine_ls_number_restraints     0
_refine_ls_R_factor_all          0.1095
_refine_ls_R_factor_gt           0.0596
_refine_ls_wR_factor_ref         0.1735
_refine_ls_wR_factor_gt          0.1479
_refine_ls_goodness_of_fit_ref   1.008
_refine_ls_restrained_S_all      1.008
_refine_ls_shift/su_max          0.000
_refine_ls_shift/su_mean         0.000

loop_
_atom_site_label
_atom_site_type_symbol
_atom_site_fract_x
_atom_site_fract_y
_atom_site_fract_z
_atom_site_U_iso_or_equiv
_atom_site_adp_type
_atom_site_occupancy
_atom_site_site_symmetry_order
_atom_site_calc_flag
_atom_site_refinement_flags_posn
_atom_site_refinement_flags_adp
_atom_site_refinement_flags_occupancy
_atom_site_disorder_assembly
_atom_site_disorder_group
C1 C 0.6238(3) 0.5722(2) 0.62374(16) 0.0387(7) Uani 1 1 d . . . . .
H1 H 0.6534 0.5591 0.5741 0.046 Uiso 1 1 calc R U . . .
C2 C 0.7124(3) 0.5351(2) 0.68472(19) 0.0499(8) Uani 1 1 d . . . . .
C3 C 0.8543(4) 0.4205(3) 0.7135(2) 0.0883(13) Uani 1 1 d . . . . .
H3A H 0.9268 0.4711 0.7350 0.106 Uiso 1 1 calc R U . . .
H3B H 0.8025 0.3896 0.7540 0.106 Uiso 1 1 calc R U . . .
C4 C 0.9083(4) 0.3465(3) 0.6727(3) 0.1000(15) Uani 1 1 d . . . . .
H4A H 0.8357 0.2967 0.6519 0.150 Uiso 1 1 calc R U . . .
H4B H 0.9656 0.3162 0.7065 0.150 Uiso 1 1 calc R U . . .
H4C H 0.9592 0.3779 0.6328 0.150 Uiso 1 1 calc R U . . .
C5 C 0.4002(3) 0.5969(2) 0.64057(15) 0.0366(7) Uani 1 1 d . . . . .
C6 C 0.2670(3) 0.5680(2) 0.59459(17) 0.0426(7) Uani 1 1 d . . . . .
C7 C 0.0598(4) 0.6184(3) 0.5661(3) 0.0893(13) Uani 1 1 d . . . . .
H7A H 0.0714 0.6205 0.5131 0.134 Uiso 1 1 calc R U . . .
H7B H 0.0129 0.6695 0.5795 0.134 Uiso 1 1 calc R U . . .
H7C H 0.0088 0.5549 0.5785 0.134 Uiso 1 1 calc R U . . .
C8 C 0.3781(3) 0.6056(2) 0.72430(16) 0.0487(8) Uani 1 1 d . . . . .
H8A H 0.4645 0.6160 0.7527 0.058 Uiso 1 1 calc R U . . .
H8B H 0.3381 0.6631 0.7323 0.058 Uiso 1 1 calc R U . . .
C9 C 0.2893(4) 0.5156(3) 0.75342(19) 0.0529(8) Uani 1 1 d . . . . .
C10 C 0.2250(5) 0.4220(4) 0.8594(3) 0.1083(16) Uani 1 1 d . . . . .
H10A H 0.1351 0.4347 0.8563 0.163 Uiso 1 1 calc R U . . .
H10B H 0.2546 0.4162 0.9112 0.163 Uiso 1 1 calc R U . . .
H10C H 0.2264 0.3613 0.8330 0.163 Uiso 1 1 calc R U . . .
C11 C 0.4572(3) 0.7042(2) 0.52464(15) 0.0353(6) Uani 1 1 d . . . . .
C12 C 0.4069(3) 0.7963(2) 0.50917(15) 0.0371(7) Uani 1 1 d . . . . .
C13 C 0.3686(3) 0.8338(2) 0.44098(17) 0.0494(8) Uani 1 1 d . . . . .
H13 H 0.3713 0.7999 0.3961 0.059 Uiso 1 1 calc R U . . .
C14 C 0.3261(3) 0.9234(3) 0.4416(2) 0.0597(9) Uani 1 1 d . . . . .
H14 H 0.2997 0.9502 0.3964 0.072 Uiso 1 1 calc R U . . .
C15 C 0.3220(3) 0.9742(2) 0.5084(2) 0.0582(9) Uani 1 1 d . . . . .
H15 H 0.2925 1.0342 0.5073 0.070 Uiso 1 1 calc R U . . .
C16 C 0.3606(3) 0.9377(2) 0.57588(19) 0.0494(8) Uani 1 1 d . . . . .
H16 H 0.3584 0.9722 0.6205 0.059 Uiso 1 1 calc R U . . .
C17 C 0.4032(3) 0.8477(2) 0.57592(16) 0.0377(7) Uani 1 1 d . . . . .
C18 C 0.4523(3) 0.7934(2) 0.63945(17) 0.0394(7) Uani 1 1 d . . . . .
C19 C 0.4835(3) 0.69590(19) 0.60976(14) 0.0339(6) Uani 1 1 d . . . . .
C20 C 0.6285(3) 0.68405(19) 0.63430(15) 0.0371(7) Uani 1 1 d . . . . .
H20 H 0.6396 0.6968 0.6887 0.045 Uiso 1 1 calc R U . . .
C21 C 0.7422(3) 0.7531(2) 0.60105(17) 0.0419(7) Uani 1 1 d . . . . .
C22 C 0.7803(3) 0.7402(2) 0.52822(19) 0.0534(8) Uani 1 1 d . . . . .
H22 H 0.7334 0.6884 0.4977 0.064 Uiso 1 1 calc R U . . .
C23 C 0.8864(4) 0.8040(3) 0.5025(2) 0.0730(11) Uani 1 1 d . . . . .
C24 C 0.9594(4) 0.8811(3) 0.5448(4) 0.0894(15) Uani 1 1 d . . . . .
H24 H 1.0320 0.9232 0.5257 0.107 Uiso 1 1 calc R U . . .
C25 C 0.9230(4) 0.8946(3) 0.6161(3) 0.0875(13) Uani 1 1 d . . . . .
H25 H 0.9717 0.9463 0.6461 0.105 Uiso 1 1 calc R U . . .
C26 C 0.8142(3) 0.8321(2) 0.6439(2) 0.0633(9) Uani 1 1 d . . . . .
H26 H 0.7891 0.8432 0.6919 0.076 Uiso 1 1 calc R U . . .
C27 C 0.4918(3) -0.0356(2) 0.88610(16) 0.0389(7) Uani 1 1 d . . . . .
H27 H 0.4704 -0.0470 0.9386 0.047 Uiso 1 1 calc R U . . .
C28 C 0.5905(3) -0.0989(2) 0.86491(17) 0.0454(8) Uani 1 1 d . . . . .
C29 C 0.6399(5) -0.2609(3) 0.8736(2) 0.0826(13) Uani 1 1 d . . . . .
H29A H 0.5832 -0.3263 0.8723 0.099 Uiso 1 1 calc R U . . .
H29B H 0.6692 -0.2466 0.8234 0.099 Uiso 1 1 calc R U . . .
C30 C 0.7535(5) -0.2612(4) 0.9236(3) 0.1165(19) Uani 1 1 d . . . . .
H30A H 0.8156 -0.1994 0.9203 0.175 Uiso 1 1 calc R U . . .
H30B H 0.7964 -0.3147 0.9104 0.175 Uiso 1 1 calc R U . . .
H30C H 0.7259 -0.2696 0.9740 0.175 Uiso 1 1 calc R U . . .
C31 C 0.4433(3) 0.12233(19) 0.85050(14) 0.0358(6) Uani 1 1 d . . . . .
C32 C 0.4711(3) 0.1651(2) 0.77257(16) 0.0437(7) Uani 1 1 d . . . . .
C33 C 0.4017(5) 0.2738(3) 0.6819(2) 0.0824(12) Uani 1 1 d . . . . .
H33A H 0.4907 0.3099 0.6752 0.124 Uiso 1 1 calc R U . . .
H33B H 0.3387 0.3174 0.6751 0.124 Uiso 1 1 calc R U . . .
H33C H 0.3794 0.2206 0.6455 0.124 Uiso 1 1 calc R U . . .
C34 C 0.4381(3) 0.2068(2) 0.90565(16) 0.0447(7) Uani 1 1 d . . . . .
H34A H 0.3552 0.2308 0.8950 0.054 Uiso 1 1 calc R U . . .
H34B H 0.4375 0.1813 0.9564 0.054 Uiso 1 1 calc R U . . .
C35 C 0.5544(4) 0.2914(2) 0.90135(19) 0.0552(8) Uani 1 1 d . . . . .
C36 C 0.6397(5) 0.4576(3) 0.9356(3) 0.1192(18) Uani 1 1 d . . . . .
H36A H 0.7222 0.4466 0.9605 0.179 Uiso 1 1 calc R U . . .
H36B H 0.6121 0.5125 0.9592 0.179 Uiso 1 1 calc R U . . .
H36C H 0.6530 0.4720 0.8837 0.179 Uiso 1 1 calc R U . . .
C37 C 0.2257(3) 0.04611(19) 0.91212(16) 0.0372(7) Uani 1 1 d . . . . .
C38 C 0.1023(3) 0.0815(2) 0.88700(15) 0.0378(7) Uani 1 1 d . . . . .
C39 C 0.0025(3) 0.1049(2) 0.92914(18) 0.0512(8) Uani 1 1 d . . . . .
H39 H 0.0066 0.0986 0.9812 0.061 Uiso 1 1 calc R U . . .
C40 C -0.1027(3) 0.1374(3) 0.8916(2) 0.0672(10) Uani 1 1 d . . . . .
H40 H -0.1706 0.1538 0.9187 0.081 Uiso 1 1 calc R U . . .
C41 C -0.1100(3) 0.1466(3) 0.8143(2) 0.0647(10) Uani 1 1 d . . . . .
H41 H -0.1825 0.1692 0.7906 0.078 Uiso 1 1 calc R U . . .
C42 C -0.0122(3) 0.1228(2) 0.77193(19) 0.0532(8) Uani 1 1 d . . . . .
H42 H -0.0175 0.1286 0.7199 0.064 Uiso 1 1 calc R U . . .
C43 C 0.0945(3) 0.0900(2) 0.80937(16) 0.0398(7) Uani 1 1 d . . . . .
C44 C 0.2102(3) 0.0588(2) 0.77785(16) 0.0403(7) Uani 1 1 d . . . . .
C45 C 0.3088(3) 0.04208(19) 0.84345(14) 0.0349(6) Uani 1 1 d . . . . .
C46 C 0.3618(3) -0.05521(19) 0.83449(15) 0.0367(7) Uani 1 1 d . . . . .
H46 H 0.3896 -0.0564 0.7829 0.044 Uiso 1 1 calc R U . . .
C47 C 0.2586(3) -0.1483(2) 0.84312(18) 0.0457(8) Uani 1 1 d . . . . .
C48 C 0.2399(4) -0.1967(2) 0.9107(2) 0.0642(9) Uani 1 1 d . . . . .
H48 H 0.2915 -0.1728 0.9542 0.077 Uiso 1 1 calc R U . . .
C49 C 0.1418(5) -0.2821(3) 0.9115(3) 0.085 Uani 1 1 d . . . . .
C50 C 0.0634(4) -0.3197(3) 0.8504(3) 0.092 Uani 1 1 d . . . . .
H50 H -0.0011 -0.3771 0.8541 0.110 Uiso 1 1 calc R U . . .
C51 C 0.0791(4) -0.2727(3) 0.7829(3) 0.0858(12) Uani 1 1 d . . . . .
H51 H 0.0255 -0.2970 0.7401 0.103 Uiso 1 1 calc R U . . .
C52 C 0.1772(3) -0.1880(3) 0.7805(2) 0.0617(9) Uani 1 1 d . . . . .
H52 H 0.1894 -0.1561 0.7348 0.074 Uiso 1 1 calc R U . . .
F1 F 0.9226(3) 0.7911(2) 0.43202(16) 0.1175(10) Uani 1 1 d . . . . .
F2 F 0.1242(4) -0.3294(2) 0.97624(19) 0.1588(13) Uani 1 1 d . . . . .
N1 N 0.4836(2) 0.52352(16) 0.62918(13) 0.0436(6) Uani 1 1 d . . . . .
H1A H 0.4545 0.4606 0.6261 0.052 Uiso 1 1 calc R U . . .
N2 N 0.5482(2) 0.06809(17) 0.87570(14) 0.0469(6) Uani 1 1 d . . . . .
H2 H 0.6320 0.0942 0.8833 0.056 Uiso 1 1 calc R U . . .
O1 O 0.7275(3) 0.5645(2) 0.74843(16) 0.1014(11) Uani 1 1 d . . . . .
O2 O 0.7684(2) 0.46425(18) 0.65975(13) 0.0694(7) Uani 1 1 d . . . . .
O3 O 0.2378(2) 0.50042(18) 0.55081(13) 0.0645(6) Uani 1 1 d . . . . .
O4 O 0.1897(2) 0.63386(16) 0.60687(12) 0.0562(6) Uani 1 1 d . . . . .
O5 O 0.2045(3) 0.4608(2) 0.71691(16) 0.0903(9) Uani 1 1 d . . . . .
O6 O 0.3142(3) 0.5033(2) 0.82562(13) 0.0827(8) Uani 1 1 d . . . . .
O7 O 0.4761(2) 0.64444(15) 0.47831(11) 0.0491(5) Uani 1 1 d . . . . .
O8 O 0.4706(2) 0.82139(15) 0.70463(12) 0.0564(6) Uani 1 1 d . . . . .
O9 O 0.6801(2) -0.07181(18) 0.82491(13) 0.0642(6) Uani 1 1 d . . . . .
O10 O 0.5619(2) -0.18840(16) 0.89490(12) 0.0605(6) Uani 1 1 d . . . . .
O11 O 0.5463(2) 0.13941(17) 0.73075(12) 0.0616(6) Uani 1 1 d . . . . .
O12 O 0.3961(2) 0.23354(15) 0.75693(11) 0.0523(6) Uani 1 1 d . . . . .
O13 O 0.6503(3) 0.29175(18) 0.86591(16) 0.0806(8) Uani 1 1 d . . . . .
O14 O 0.5352(3) 0.36845(18) 0.94105(16) 0.0842(8) Uani 1 1 d . . . . .
O15 O 0.2576(2) 0.02435(16) 0.97552(11) 0.0517(6) Uani 1 1 d . . . . .
O16 O 0.2238(2) 0.04429(16) 0.71206(11) 0.0552(6) Uani 1 1 d . . . . .

loop_
_atom_site_aniso_label
_atom_site_aniso_U_11
_atom_site_aniso_U_22
_atom_site_aniso_U_33
_atom_site_aniso_U_23
_atom_site_aniso_U_13
_atom_site_aniso_U_12
C1 0.0415(17) 0.0351(16) 0.0422(16) 0.0004(13) 0.0057(13) 0.0129(13)
C2 0.053(2) 0.0489(19) 0.050(2) 0.0003(16) -0.0018(16) 0.0174(16)
C3 0.087(3) 0.096(3) 0.096(3) 0.011(2) -0.012(2) 0.057(3)
C4 0.083(3) 0.063(3) 0.158(4) -0.003(3) -0.027(3) 0.035(2)
C5 0.0371(16) 0.0348(16) 0.0381(16) -0.0035(13) 0.0029(13) 0.0075(13)
C6 0.0424(18) 0.0423(18) 0.0430(18) -0.0010(15) 0.0062(14) 0.0065(15)
C7 0.055(2) 0.100(3) 0.113(3) 0.007(3) -0.020(2) 0.026(2)
C8 0.0486(19) 0.054(2) 0.0436(18) -0.0035(15) 0.0057(14) 0.0086(15)
C9 0.054(2) 0.062(2) 0.046(2) 0.0034(18) 0.0082(17) 0.0186(18)
C10 0.130(4) 0.106(4) 0.087(3) 0.048(3) 0.030(3) 0.009(3)
C11 0.0347(15) 0.0326(15) 0.0394(16) -0.0064(13) 0.0058(12) 0.0075(12)
C12 0.0306(15) 0.0388(16) 0.0432(17) 0.0027(14) 0.0080(12) 0.0081(12)
C13 0.0458(18) 0.055(2) 0.0483(19) 0.0073(16) 0.0056(14) 0.0120(15)
C14 0.051(2) 0.060(2) 0.071(2) 0.023(2) 0.0035(17) 0.0203(17)
C15 0.051(2) 0.0408(19) 0.088(3) 0.0142(19) 0.0156(19) 0.0199(16)
C16 0.0481(19) 0.0379(18) 0.066(2) -0.0014(16) 0.0178(16) 0.0140(15)
C17 0.0362(16) 0.0327(16) 0.0455(17) -0.0001(14) 0.0097(13) 0.0075(13)
C18 0.0372(16) 0.0389(17) 0.0431(18) -0.0070(14) 0.0079(13) 0.0081(13)
C19 0.0380(16) 0.0294(15) 0.0362(15) -0.0069(12) 0.0028(12) 0.0110(12)
C20 0.0386(16) 0.0340(15) 0.0395(16) -0.0045(13) 0.0002(13) 0.0098(13)
C21 0.0332(16) 0.0345(16) 0.059(2) 0.0044(15) 0.0004(14) 0.0112(13)
C22 0.0443(19) 0.051(2) 0.069(2) 0.0088(17) 0.0145(16) 0.0150(16)
C23 0.052(2) 0.075(3) 0.102(3) 0.034(2) 0.033(2) 0.026(2)
C24 0.044(2) 0.061(3) 0.163(5) 0.045(3) 0.014(3) 0.006(2)
C25 0.062(3) 0.053(3) 0.137(4) 0.004(3) -0.015(3) -0.006(2)
C26 0.054(2) 0.044(2) 0.088(3) -0.0025(19) -0.0052(19) 0.0045(17)
C27 0.0439(17) 0.0372(17) 0.0397(16) 0.0011(13) 0.0031(13) 0.0183(14)
C28 0.047(2) 0.052(2) 0.0411(17) -0.0077(16) -0.0058(15) 0.0229(16)
C29 0.119(3) 0.079(3) 0.067(2) -0.017(2) -0.011(2) 0.068(3)
C30 0.113(4) 0.149(5) 0.112(4) -0.036(3) -0.015(3) 0.095(4)
C31 0.0400(16) 0.0355(16) 0.0351(15) 0.0007(13) 0.0056(12) 0.0145(13)
C32 0.0449(18) 0.0444(18) 0.0454(18) 0.0058(15) 0.0102(14) 0.0149(15)
C33 0.117(3) 0.080(3) 0.062(2) 0.036(2) 0.022(2) 0.045(3)
C34 0.0513(19) 0.0421(18) 0.0436(17) -0.0011(14) 0.0081(14) 0.0150(15)
C35 0.058(2) 0.044(2) 0.064(2) -0.0032(17) 0.0019(18) 0.0129(17)
C36 0.122(4) 0.054(3) 0.171(5) -0.038(3) 0.014(4) -0.010(3)
C37 0.0426(17) 0.0312(15) 0.0400(18) 0.0009(13) 0.0076(13) 0.0112(13)
C38 0.0357(16) 0.0357(16) 0.0438(17) 0.0011(13) 0.0078(13) 0.0100(13)
C39 0.0440(19) 0.059(2) 0.0537(19) 0.0030(16) 0.0139(15) 0.0145(16)
C40 0.042(2) 0.086(3) 0.081(3) 0.008(2) 0.0211(18) 0.0246(19)
C41 0.0376(19) 0.078(3) 0.085(3) 0.013(2) 0.0055(18) 0.0283(18)
C42 0.0471(19) 0.058(2) 0.058(2) 0.0057(17) -0.0030(16) 0.0194(16)
C43 0.0346(16) 0.0372(16) 0.0499(18) 0.0027(14) 0.0046(13) 0.0122(13)
C44 0.0481(18) 0.0371(17) 0.0387(18) 0.0014(13) 0.0049(14) 0.0149(14)
C45 0.0398(16) 0.0356(16) 0.0335(15) 0.0014(12) 0.0057(12) 0.0161(13)
C46 0.0402(16) 0.0370(16) 0.0372(16) 0.0029(13) 0.0064(12) 0.0173(13)
C47 0.0468(18) 0.0369(17) 0.058(2) -0.0030(16) 0.0097(16) 0.0177(14)
C48 0.070(2) 0.050(2) 0.073(2) 0.0090(19) 0.0099(19) 0.0115(18)
C49 0.099 0.061 0.099 0.032 0.043 0.016
C50 0.072 0.058 0.142 -0.028 0.021 0.000
C51 0.071(3) 0.078(3) 0.111(3) -0.002(3) 0.025(2) 0.013(2)
C52 0.057(2) 0.056(2) 0.071(2) -0.0100(19) 0.0073(18) 0.0077(18)
F1 0.1000(19) 0.137(2) 0.128(2) 0.0451(18) 0.0696(17) 0.0319(17)
F2 0.187(3) 0.122(3) 0.150(3) 0.045(2) 0.022(2) -0.018(2)
N1 0.0400(14) 0.0258(12) 0.0661(16) 0.0051(12) 0.0088(12) 0.0072(11)
N2 0.0359(14) 0.0387(14) 0.0667(17) 0.0007(12) -0.0084(12) 0.0124(11)
O1 0.152(3) 0.110(2) 0.0595(18) -0.0134(16) -0.0273(17) 0.080(2)
O2 0.0763(17) 0.0715(16) 0.0710(15) -0.0068(13) -0.0123(13) 0.0471(14)
O3 0.0571(14) 0.0635(15) 0.0681(15) -0.0229(13) -0.0045(12) 0.0024(12)
O4 0.0413(12) 0.0567(14) 0.0731(15) 0.0004(11) -0.0038(11) 0.0187(11)
O5 0.0809(19) 0.098(2) 0.0748(18) 0.0180(16) -0.0017(15) -0.0229(17)
O6 0.103(2) 0.087(2) 0.0526(16) 0.0195(14) 0.0057(14) 0.0059(16)
O7 0.0636(14) 0.0459(12) 0.0415(12) -0.0104(10) 0.0051(10) 0.0189(10)
O8 0.0760(16) 0.0515(13) 0.0443(13) -0.0191(11) -0.0005(11) 0.0205(11)
O9 0.0545(15) 0.0744(16) 0.0712(15) -0.0062(13) 0.0139(13) 0.0282(12)
O10 0.0818(17) 0.0505(14) 0.0605(14) 0.0024(11) 0.0001(12) 0.0430(12)
O11 0.0671(15) 0.0770(16) 0.0514(13) 0.0106(12) 0.0269(12) 0.0329(13)
O12 0.0695(15) 0.0480(13) 0.0480(12) 0.0160(10) 0.0154(10) 0.0290(11)
O13 0.0612(17) 0.0606(16) 0.119(2) -0.0118(15) 0.0278(16) 0.0028(13)
O14 0.0899(19) 0.0486(15) 0.112(2) -0.0305(15) 0.0171(16) 0.0037(14)
O15 0.0587(14) 0.0645(14) 0.0386(12) 0.0106(11) 0.0117(10) 0.0261(11)
O16 0.0633(14) 0.0725(15) 0.0367(12) -0.0031(11) 0.0009(10) 0.0313(12)

_geom_special_details            
; 
 All esds (except the esd in the dihedral angle between two l.s. planes) 
 are estimated using the full covariance matrix.  The cell esds are taken 
 into account individually in the estimation of esds in distances, angles 
 and torsion angles; correlations between esds in cell parameters are only 
 used when they are defined by crystal symmetry.  An approximate (isotropic) 
 treatment of cell esds is used for estimating esds involving l.s. planes. 
;

loop_
_geom_bond_atom_site_label_1
_geom_bond_atom_site_label_2
_geom_bond_distance
_geom_bond_site_symmetry_2
_geom_bond_publ_flag
C1 N1 1.462(4) . ?
C1 C2 1.517(4) . ?
C1 C20 1.541(4) . ?
C1 H1 0.9800 . ?
C2 O1 1.196(4) . ?
C2 O2 1.309(4) . ?
C3 C4 1.460(5) . ?
C3 O2 1.460(4) . ?
C3 H3A 0.9700 . ?
C3 H3B 0.9700 . ?
C4 H4A 0.9600 . ?
C4 H4B 0.9600 . ?
C4 H4C 0.9600 . ?
C5 N1 1.458(3) . ?
C5 C6 1.520(4) . ?
C5 C8 1.532(4) . ?
C5 C19 1.579(4) . ?
C6 O3 1.193(3) . ?
C6 O4 1.333(3) . ?
C7 O4 1.442(4) . ?
C7 H7A 0.9600 . ?
C7 H7B 0.9600 . ?
C7 H7C 0.9600 . ?
C8 C9 1.500(5) . ?
C8 H8A 0.9700 . ?
C8 H8B 0.9700 . ?
C9 O5 1.187(4) . ?
C9 O6 1.313(4) . ?
C10 O6 1.456(5) . ?
C10 H10A 0.9600 . ?
C10 H10B 0.9600 . ?
C10 H10C 0.9600 . ?
C11 O7 1.214(3) . ?
C11 C12 1.473(4) . ?
C11 C19 1.531(4) . ?
C12 C13 1.382(4) . ?
C12 C17 1.390(4) . ?
C13 C14 1.381(4) . ?
C13 H13 0.9300 . ?
C14 C15 1.387(5) . ?
C14 H14 0.9300 . ?
C15 C16 1.366(4) . ?
C15 H15 0.9300 . ?
C16 C17 1.386(4) . ?
C16 H16 0.9300 . ?
C17 C18 1.469(4) . ?
C18 O8 1.215(3) . ?
C18 C19 1.537(4) . ?
C19 C20 1.548(4) . ?
C20 C21 1.502(4) . ?
C20 H20 0.9800 . ?
C21 C26 1.385(4) . ?
C21 C22 1.399(4) . ?
C22 C23 1.359(5) . ?
C22 H22 0.9300 . ?
C23 F1 1.352(5) . ?
C23 C24 1.367(6) . ?
C24 C25 1.369(6) . ?
C24 H24 0.9300 . ?
C25 C26 1.384(6) . ?
C25 H25 0.9300 . ?
C26 H26 0.9300 . ?
C27 N2 1.448(4) . ?
C27 C28 1.513(4) . ?
C27 C46 1.538(4) . ?
C27 H27 0.9800 . ?
C28 O9 1.196(4) . ?
C28 O10 1.330(4) . ?
C29 C30 1.412(6) . ?
C29 O10 1.451(4) . ?
C29 H29A 0.9700 . ?
C29 H29B 0.9700 . ?
C30 H30A 0.9600 . ?
C30 H30B 0.9600 . ?
C30 H30C 0.9600 . ?
C31 N2 1.461(3) . ?
C31 C32 1.531(4) . ?
C31 C34 1.532(4) . ?
C31 C45 1.582(4) . ?
C32 O11 1.200(3) . ?
C32 O12 1.338(3) . ?
C33 O12 1.448(4) . ?
C33 H33A 0.9600 . ?
C33 H33B 0.9600 . ?
C33 H33C 0.9600 . ?
C34 C35 1.498(5) . ?
C34 H34A 0.9700 . ?
C34 H34B 0.9700 . ?
C35 O13 1.194(4) . ?
C35 O14 1.325(4) . ?
C36 O14 1.467(5) . ?
C36 H36A 0.9600 . ?
C36 H36B 0.9600 . ?
C36 H36C 0.9600 . ?
C37 O15 1.209(3) . ?
C37 C38 1.473(4) . ?
C37 C45 1.539(4) . ?
C38 C39 1.385(4) . ?
C38 C43 1.387(4) . ?
C39 C40 1.371(4) . ?
C39 H39 0.9300 . ?
C40 C41 1.381(5) . ?
C40 H40 0.9300 . ?
C41 C42 1.373(4) . ?
C41 H41 0.9300 . ?
C42 C43 1.384(4) . ?
C42 H42 0.9300 . ?
C43 C44 1.470(4) . ?
C44 O16 1.211(3) . ?
C44 C45 1.536(4) . ?
C45 C46 1.546(4) . ?
C46 C47 1.507(4) . ?
C46 H46 0.9800 . ?
C47 C48 1.382(4) . ?
C47 C52 1.390(5) . ?
C48 C49 1.388(5) . ?
C48 H48 0.9300 . ?
C49 F2 1.331(5) . ?
C49 C50 1.346(6) . ?
C50 C51 1.370(6) . ?
C50 H50 0.9300 . ?
C51 C52 1.384(5) . ?
C51 H51 0.9300 . ?
C52 H52 0.9300 . ?
N1 H1A 0.8600 . ?
N2 H2 0.8600 . ?

loop_
_geom_angle_atom_site_label_1
_geom_angle_atom_site_label_2
_geom_angle_atom_site_label_3
_geom_angle
_geom_angle_site_symmetry_1
_geom_angle_site_symmetry_3
_geom_angle_publ_flag
N1 C1 C2 110.2(2) . . ?
N1 C1 C20 106.4(2) . . ?
C2 C1 C20 110.3(2) . . ?
N1 C1 H1 110.0 . . ?
C2 C1 H1 110.0 . . ?
C20 C1 H1 110.0 . . ?
O1 C2 O2 123.5(3) . . ?
O1 C2 C1 124.8(3) . . ?
O2 C2 C1 111.7(3) . . ?
C4 C3 O2 107.3(3) . . ?
C4 C3 H3A 110.3 . . ?
O2 C3 H3A 110.3 . . ?
C4 C3 H3B 110.3 . . ?
O2 C3 H3B 110.3 . . ?
H3A C3 H3B 108.5 . . ?
C3 C4 H4A 109.5 . . ?
C3 C4 H4B 109.5 . . ?
H4A C4 H4B 109.5 . . ?
C3 C4 H4C 109.5 . . ?
H4A C4 H4C 109.5 . . ?
H4B C4 H4C 109.5 . . ?
N1 C5 C6 109.8(2) . . ?
N1 C5 C8 109.9(2) . . ?
C6 C5 C8 111.0(2) . . ?
N1 C5 C19 104.1(2) . . ?
C6 C5 C19 110.0(2) . . ?
C8 C5 C19 111.8(2) . . ?
O3 C6 O4 124.5(3) . . ?
O3 C6 C5 125.8(3) . . ?
O4 C6 C5 109.5(3) . . ?
O4 C7 H7A 109.5 . . ?
O4 C7 H7B 109.5 . . ?
H7A C7 H7B 109.5 . . ?
O4 C7 H7C 109.5 . . ?
H7A C7 H7C 109.5 . . ?
H7B C7 H7C 109.5 . . ?
C9 C8 C5 112.9(3) . . ?
C9 C8 H8A 109.0 . . ?
C5 C8 H8A 109.0 . . ?
C9 C8 H8B 109.0 . . ?
C5 C8 H8B 109.0 . . ?
H8A C8 H8B 107.8 . . ?
O5 C9 O6 122.5(3) . . ?
O5 C9 C8 125.3(3) . . ?
O6 C9 C8 112.3(3) . . ?
O6 C10 H10A 109.5 . . ?
O6 C10 H10B 109.5 . . ?
H10A C10 H10B 109.5 . . ?
O6 C10 H10C 109.5 . . ?
H10A C10 H10C 109.5 . . ?
H10B C10 H10C 109.5 . . ?
O7 C11 C12 126.4(2) . . ?
O7 C11 C19 125.0(2) . . ?
C12 C11 C19 108.6(2) . . ?
C13 C12 C17 120.8(3) . . ?
C13 C12 C11 129.1(3) . . ?
C17 C12 C11 110.1(2) . . ?
C14 C13 C12 117.8(3) . . ?
C14 C13 H13 121.1 . . ?
C12 C13 H13 121.1 . . ?
C13 C14 C15 121.1(3) . . ?
C13 C14 H14 119.4 . . ?
C15 C14 H14 119.4 . . ?
C16 C15 C14 121.2(3) . . ?
C16 C15 H15 119.4 . . ?
C14 C15 H15 119.4 . . ?
C15 C16 C17 118.1(3) . . ?
C15 C16 H16 120.9 . . ?
C17 C16 H16 120.9 . . ?
C16 C17 C12 120.9(3) . . ?
C16 C17 C18 129.2(3) . . ?
C12 C17 C18 109.8(2) . . ?
O8 C18 C17 126.4(3) . . ?
O8 C18 C19 124.7(3) . . ?
C17 C18 C19 108.8(2) . . ?
C11 C19 C18 102.6(2) . . ?
C11 C19 C20 113.9(2) . . ?
C18 C19 C20 111.8(2) . . ?
C11 C19 C5 111.6(2) . . ?
C18 C19 C5 116.7(2) . . ?
C20 C19 C5 100.8(2) . . ?
C21 C20 C1 116.8(2) . . ?
C21 C20 C19 117.7(2) . . ?
C1 C20 C19 103.3(2) . . ?
C21 C20 H20 106.0 . . ?
C1 C20 H20 106.0 . . ?
C19 C20 H20 106.0 . . ?
C26 C21 C22 118.1(3) . . ?
C26 C21 C20 119.4(3) . . ?
C22 C21 C20 122.5(3) . . ?
C23 C22 C21 119.4(4) . . ?
C23 C22 H22 120.3 . . ?
C21 C22 H22 120.3 . . ?
F1 C23 C22 119.1(4) . . ?
F1 C23 C24 118.0(4) . . ?
C22 C23 C24 122.9(4) . . ?
C23 C24 C25 118.3(4) . . ?
C23 C24 H24 120.9 . . ?
C25 C24 H24 120.9 . . ?
C24 C25 C26 120.5(4) . . ?
C24 C25 H25 119.8 . . ?
C26 C25 H25 119.8 . . ?
C25 C26 C21 120.8(4) . . ?
C25 C26 H26 119.6 . . ?
C21 C26 H26 119.6 . . ?
N2 C27 C28 109.9(2) . . ?
N2 C27 C46 104.7(2) . . ?
C28 C27 C46 112.3(2) . . ?
N2 C27 H27 110.0 . . ?
C28 C27 H27 110.0 . . ?
C46 C27 H27 110.0 . . ?
O9 C28 O10 125.1(3) . . ?
O9 C28 C27 123.8(3) . . ?
O10 C28 C27 111.1(3) . . ?
C30 C29 O10 112.5(3) . . ?
C30 C29 H29A 109.1 . . ?
O10 C29 H29A 109.1 . . ?
C30 C29 H29B 109.1 . . ?
O10 C29 H29B 109.1 . . ?
H29A C29 H29B 107.8 . . ?
C29 C30 H30A 109.5 . . ?
C29 C30 H30B 109.5 . . ?
H30A C30 H30B 109.5 . . ?
C29 C30 H30C 109.5 . . ?
H30A C30 H30C 109.5 . . ?
H30B C30 H30C 109.5 . . ?
N2 C31 C32 109.7(2) . . ?
N2 C31 C34 110.7(2) . . ?
C32 C31 C34 109.4(2) . . ?
N2 C31 C45 105.3(2) . . ?
C32 C31 C45 108.5(2) . . ?
C34 C31 C45 113.1(2) . . ?
O11 C32 O12 124.9(3) . . ?
O11 C32 C31 125.2(3) . . ?
O12 C32 C31 109.9(2) . . ?
O12 C33 H33A 109.5 . . ?
O12 C33 H33B 109.5 . . ?
H33A C33 H33B 109.5 . . ?
O12 C33 H33C 109.5 . . ?
H33A C33 H33C 109.5 . . ?
H33B C33 H33C 109.5 . . ?
C35 C34 C31 112.7(2) . . ?
C35 C34 H34A 109.0 . . ?
C31 C34 H34A 109.0 . . ?
C35 C34 H34B 109.0 . . ?
C31 C34 H34B 109.0 . . ?
H34A C34 H34B 107.8 . . ?
O13 C35 O14 123.9(3) . . ?
O13 C35 C34 125.6(3) . . ?
O14 C35 C34 110.5(3) . . ?
O14 C36 H36A 109.5 . . ?
O14 C36 H36B 109.5 . . ?
H36A C36 H36B 109.5 . . ?
O14 C36 H36C 109.5 . . ?
H36A C36 H36C 109.5 . . ?
H36B C36 H36C 109.5 . . ?
O15 C37 C38 126.4(2) . . ?
O15 C37 C45 125.4(2) . . ?
C38 C37 C45 108.1(2) . . ?
C39 C38 C43 120.7(3) . . ?
C39 C38 C37 129.4(3) . . ?
C43 C38 C37 109.9(2) . . ?
C40 C39 C38 117.7(3) . . ?
C40 C39 H39 121.1 . . ?
C38 C39 H39 121.1 . . ?
C39 C40 C41 121.5(3) . . ?
C39 C40 H40 119.2 . . ?
C41 C40 H40 119.2 . . ?
C42 C41 C40 121.2(3) . . ?
C42 C41 H41 119.4 . . ?
C40 C41 H41 119.4 . . ?
C41 C42 C43 117.7(3) . . ?
C41 C42 H42 121.2 . . ?
C43 C42 H42 121.2 . . ?
C42 C43 C38 121.1(3) . . ?
C42 C43 C44 128.7(3) . . ?
C38 C43 C44 110.2(2) . . ?
O16 C44 C43 126.5(3) . . ?
O16 C44 C45 125.4(3) . . ?
C43 C44 C45 108.1(2) . . ?
C44 C45 C37 102.5(2) . . ?
C44 C45 C46 112.5(2) . . ?
C37 C45 C46 114.8(2) . . ?
C44 C45 C31 114.2(2) . . ?
C37 C45 C31 111.2(2) . . ?
C46 C45 C31 102.1(2) . . ?
C47 C46 C27 120.1(2) . . ?
C47 C46 C45 114.6(2) . . ?
C27 C46 C45 102.0(2) . . ?
C47 C46 H46 106.4 . . ?
C27 C46 H46 106.4 . . ?
C45 C46 H46 106.4 . . ?
C48 C47 C52 117.8(3) . . ?
C48 C47 C46 123.2(3) . . ?
C52 C47 C46 119.0(3) . . ?
C47 C48 C49 117.9(4) . . ?
C47 C48 H48 121.1 . . ?
C49 C48 H48 121.1 . . ?
F2 C49 C50 118.2(4) . . ?
F2 C49 C48 118.1(4) . . ?
C50 C49 C48 123.7(4) . . ?
C49 C50 C51 119.6(4) . . ?
C49 C50 H50 120.2 . . ?
C51 C50 H50 120.2 . . ?
C50 C51 C52 117.8(4) . . ?
C50 C51 H51 121.1 . . ?
C52 C51 H51 121.1 . . ?
C51 C52 C47 123.2(4) . . ?
C51 C52 H52 118.4 . . ?
C47 C52 H52 118.4 . . ?
C5 N1 C1 110.4(2) . . ?
C5 N1 H1A 124.8 . . ?
C1 N1 H1A 124.8 . . ?
C27 N2 C31 110.7(2) . . ?
C27 N2 H2 124.7 . . ?
C31 N2 H2 124.7 . . ?
C2 O2 C3 117.2(3) . . ?
C6 O4 C7 116.7(3) . . ?
C9 O6 C10 115.6(3) . . ?
C28 O10 C29 117.4(3) . . ?
C32 O12 C33 116.2(2) . . ?
C35 O14 C36 114.4(3) . . ?

_refine_diff_density_max         0.729
_refine_diff_density_min         -0.429
_refine_diff_density_rms         0.047

_shelx_res_file                  
; 
  
    HY160617_1.res created by SHELXL-2014/7 
  
  
TITL HY160617_1 in P-1 
CELL 0.71073  10.15920  13.74660  17.82400  90.0227  93.7503 101.0151 
ZERR   4.00   0.00180   0.00240   0.00310   0.0050   0.0050   0.0049 
LATT 1 
SFAC C  H  N  O  F 
UNIT 104  96  4  32  4 
omit 0 0 1 
omit 0 1 0 
omit 0 1 1 
omit 0 0 2 
OMIT -3 50 
L.S. 10 
size 0.28 0.24 0.20 
ACTA 
BOND $H 
FMAP 2 
PLAN 20 
TEMP 23.150 
WGHT    0.087000    0.959200 
FVAR       0.20234 
MOLE 1 
C1    1    0.623777    0.572169    0.623736    11.00000    0.04146    0.03508 = 
         0.04215    0.00041    0.00568    0.01293 
AFIX  13 
H1    2    0.653419    0.559096    0.574121    11.00000   -1.20000 
AFIX   0 
C2    1    0.712449    0.535091    0.684722    11.00000    0.05326    0.04889 = 
         0.04989    0.00029   -0.00181    0.01739 
C3    1    0.854268    0.420467    0.713504    11.00000    0.08704    0.09554 = 
         0.09576    0.01060   -0.01241    0.05726 
AFIX  23 
H3A   2    0.926796    0.471121    0.734962    11.00000   -1.20000 
H3B   2    0.802535    0.389607    0.753965    11.00000   -1.20000 
AFIX   0 
C4    1    0.908310    0.346468    0.672672    11.00000    0.08255    0.06303 = 
         0.15805   -0.00296   -0.02666    0.03501 
AFIX 137 
H4A   2    0.835665    0.296680    0.651865    11.00000   -1.50000 
H4B   2    0.965567    0.316188    0.706479    11.00000   -1.50000 
H4C   2    0.959237    0.377873    0.632819    11.00000   -1.50000 
AFIX   0 
C5    1    0.400157    0.596889    0.640568    11.00000    0.03709    0.03485 = 
         0.03805   -0.00353    0.00290    0.00749 
C6    1    0.266971    0.568026    0.594589    11.00000    0.04244    0.04228 = 
         0.04302   -0.00103    0.00615    0.00653 
C7    1    0.059842    0.618408    0.566094    11.00000    0.05540    0.10048 = 
         0.11300    0.00691   -0.02019    0.02631 
AFIX 137 
H7A   2    0.071429    0.620465    0.513058    11.00000   -1.50000 
H7B   2    0.012901    0.669528    0.579545    11.00000   -1.50000 
H7C   2    0.008783    0.554949    0.578545    11.00000   -1.50000 
AFIX   0 
C8    1    0.378119    0.605603    0.724305    11.00000    0.04857    0.05383 = 
         0.04364   -0.00351    0.00571    0.00862 
AFIX  23 
H8A   2    0.464505    0.616004    0.752714    11.00000   -1.20000 
H8B   2    0.338105    0.663103    0.732347    11.00000   -1.20000 
AFIX   0 
C9    1    0.289251    0.515610    0.753416    11.00000    0.05378    0.06245 = 
         0.04610    0.00342    0.00820    0.01859 
C10   1    0.224984    0.421962    0.859410    11.00000    0.12978    0.10600 = 
         0.08689    0.04801    0.03030    0.00881 
AFIX 137 
H10A  2    0.135138    0.434727    0.856320    11.00000   -1.50000 
H10B  2    0.254595    0.416174    0.911193    11.00000   -1.50000 
H10C  2    0.226388    0.361335    0.832992    11.00000   -1.50000 
AFIX   0 
C11   1    0.457234    0.704177    0.524636    11.00000    0.03472    0.03260 = 
         0.03938   -0.00637    0.00575    0.00750 
C12   1    0.406930    0.796288    0.509166    11.00000    0.03061    0.03881 = 
         0.04317    0.00272    0.00804    0.00812 
C13   1    0.368584    0.833832    0.440977    11.00000    0.04580    0.05527 = 
         0.04831    0.00734    0.00555    0.01204 
AFIX  43 
H13   2    0.371327    0.799872    0.396142    11.00000   -1.20000 
AFIX   0 
C14   1    0.326061    0.923432    0.441603    11.00000    0.05146    0.06045 = 
         0.07095    0.02346    0.00353    0.02031 
AFIX  43 
H14   2    0.299663    0.950183    0.396438    11.00000   -1.20000 
AFIX   0 
C15   1    0.322047    0.974217    0.508441    11.00000    0.05149    0.04084 = 
         0.08806    0.01419    0.01558    0.01991 
AFIX  43 
H15   2    0.292533    1.034241    0.507299    11.00000   -1.20000 
AFIX   0 
C16   1    0.360650    0.937669    0.575881    11.00000    0.04813    0.03793 = 
         0.06646   -0.00142    0.01781    0.01403 
AFIX  43 
H16   2    0.358435    0.972183    0.620524    11.00000   -1.20000 
AFIX   0 
C17   1    0.403209    0.847716    0.575921    11.00000    0.03625    0.03269 = 
         0.04555   -0.00009    0.00969    0.00752 
C18   1    0.452293    0.793428    0.639448    11.00000    0.03718    0.03890 = 
         0.04309   -0.00702    0.00791    0.00809 
C19   1    0.483464    0.695905    0.609755    11.00000    0.03804    0.02937 = 
         0.03618   -0.00690    0.00275    0.01102 
C20   1    0.628532    0.684052    0.634297    11.00000    0.03858    0.03403 = 
         0.03951   -0.00447    0.00025    0.00976 
AFIX  13 
H20   2    0.639609    0.696763    0.688666    11.00000   -1.20000 
AFIX   0 
C21   1    0.742194    0.753121    0.601051    11.00000    0.03323    0.03451 = 
         0.05941    0.00437    0.00045    0.01120 
C22   1    0.780321    0.740216    0.528221    11.00000    0.04433    0.05076 = 
         0.06893    0.00880    0.01447    0.01502 
AFIX  43 
H22   2    0.733443    0.688444    0.497735    11.00000   -1.20000 
AFIX   0 
C23   1    0.886430    0.803998    0.502457    11.00000    0.05177    0.07472 = 
         0.10153    0.03405    0.03268    0.02576 
C24   1    0.959434    0.881073    0.544821    11.00000    0.04391    0.06062 = 
         0.16306    0.04463    0.01430    0.00605 
AFIX  43 
H24   2    1.031994    0.923214    0.525706    11.00000   -1.20000 
AFIX   0 
C25   1    0.922993    0.894629    0.616096    11.00000    0.06227    0.05342 = 
         0.13725    0.00367   -0.01476   -0.00559 
AFIX  43 
H25   2    0.971709    0.946254    0.646070    11.00000   -1.20000 
AFIX   0 
C26   1    0.814164    0.832067    0.643896    11.00000    0.05425    0.04401 = 
         0.08838   -0.00246   -0.00522    0.00446 
AFIX  43 
H26   2    0.789060    0.843179    0.691936    11.00000   -1.20000 
AFIX   0 
C27   1    0.491786   -0.035555    0.886101    11.00000    0.04391    0.03719 = 
         0.03974    0.00109    0.00308    0.01827 
AFIX  13 
H27   2    0.470421   -0.047010    0.938578    11.00000   -1.20000 
AFIX   0 
C28   1    0.590487   -0.098896    0.864912    11.00000    0.04710    0.05222 = 
         0.04114   -0.00770   -0.00577    0.02295 
C29   1    0.639920   -0.260879    0.873577    11.00000    0.11872    0.07939 = 
         0.06690   -0.01679   -0.01085    0.06806 
AFIX  23 
H29A  2    0.583192   -0.326266    0.872308    11.00000   -1.20000 
H29B  2    0.669185   -0.246613    0.823353    11.00000   -1.20000 
AFIX   0 
C30   1    0.753543   -0.261175    0.923582    11.00000    0.11267    0.14949 = 
         0.11221   -0.03623   -0.01492    0.09516 
AFIX 137 
H30A  2    0.815569   -0.199428    0.920261    11.00000   -1.50000 
H30B  2    0.796383   -0.314717    0.910442    11.00000   -1.50000 
H30C  2    0.725920   -0.269583    0.974038    11.00000   -1.50000 
AFIX   0 
C31   1    0.443329    0.122332    0.850500    11.00000    0.04002    0.03553 = 
         0.03514    0.00071    0.00555    0.01448 
C32   1    0.471101    0.165077    0.772566    11.00000    0.04489    0.04440 = 
         0.04538    0.00580    0.01022    0.01493 
C33   1    0.401699    0.273764    0.681873    11.00000    0.11747    0.08027 = 
         0.06195    0.03645    0.02231    0.04501 
AFIX 137 
H33A  2    0.490739    0.309920    0.675223    11.00000   -1.50000 
H33B  2    0.338677    0.317428    0.675091    11.00000   -1.50000 
H33C  2    0.379365    0.220610    0.645549    11.00000   -1.50000 
AFIX   0 
C34   1    0.438131    0.206766    0.905654    11.00000    0.05130    0.04212 = 
         0.04363   -0.00113    0.00809    0.01500 
AFIX  23 
H34A  2    0.355154    0.230769    0.895012    11.00000   -1.20000 
H34B  2    0.437495    0.181321    0.956407    11.00000   -1.20000 
AFIX   0 
C35   1    0.554447    0.291425    0.901347    11.00000    0.05849    0.04357 = 
         0.06444   -0.00316    0.00192    0.01292 
C36   1    0.639663    0.457602    0.935636    11.00000    0.12195    0.05441 = 
         0.17126   -0.03806    0.01396   -0.00962 
AFIX 137 
H36A  2    0.722176    0.446561    0.960457    11.00000   -1.50000 
H36B  2    0.612129    0.512550    0.959235    11.00000   -1.50000 
H36C  2    0.653005    0.472015    0.883678    11.00000   -1.50000 
AFIX   0 
C37   1    0.225674    0.046106    0.912116    11.00000    0.04263    0.03119 = 
         0.04003    0.00090    0.00761    0.01125 
C38   1    0.102267    0.081532    0.886997    11.00000    0.03573    0.03570 = 
         0.04382    0.00112    0.00777    0.00997 
C39   1    0.002461    0.104871    0.929144    11.00000    0.04403    0.05905 = 
         0.05373    0.00300    0.01390    0.01454 
AFIX  43 
H39   2    0.006640    0.098650    0.981157    11.00000   -1.20000 
AFIX   0 
C40   1   -0.102664    0.137446    0.891574    11.00000    0.04194    0.08589 = 
         0.08097    0.00808    0.02111    0.02464 
AFIX  43 
H40   2   -0.170644    0.153796    0.918740    11.00000   -1.20000 
AFIX   0 
C41   1   -0.109994    0.146556    0.814312    11.00000    0.03758    0.07827 = 
         0.08538    0.01295    0.00547    0.02827 
AFIX  43 
H41   2   -0.182480    0.169166    0.790561    11.00000   -1.20000 
AFIX   0 
C42   1   -0.012197    0.122834    0.771933    11.00000    0.04715    0.05759 = 
         0.05768    0.00567   -0.00302    0.01939 
AFIX  43 
H42   2   -0.017472    0.128605    0.719888    11.00000   -1.20000 
AFIX   0 
C43   1    0.094513    0.090031    0.809374    11.00000    0.03460    0.03717 = 
         0.04993    0.00274    0.00465    0.01222 
C44   1    0.210231    0.058812    0.777848    11.00000    0.04809    0.03710 = 
         0.03869    0.00138    0.00491    0.01493 
C45   1    0.308809    0.042083    0.843454    11.00000    0.03975    0.03559 = 
         0.03346    0.00139    0.00568    0.01607 
C46   1    0.361850   -0.055208    0.834487    11.00000    0.04025    0.03702 = 
         0.03718    0.00293    0.00645    0.01728 
AFIX  13 
H46   2    0.389576   -0.056365    0.782907    11.00000   -1.20000 
AFIX   0 
C47   1    0.258552   -0.148297    0.843124    11.00000    0.04684    0.03695 = 
         0.05787   -0.00301    0.00969    0.01768 
C48   1    0.239948   -0.196708    0.910669    11.00000    0.07037    0.04969 = 
         0.07319    0.00896    0.00988    0.01155 
AFIX  43 
H48   2    0.291520   -0.172828    0.954190    11.00000   -1.20000 
AFIX   2 
C49   1    0.141807   -0.282126    0.911469    11.00000    0.09876    0.06137 = 
         0.09913    0.03180    0.04335    0.01559 
AFIX   2 
C50   1    0.063389   -0.319655    0.850447    11.00000    0.07198    0.05776 = 
         0.14235   -0.02779    0.02054    0.00017 
AFIX  43 
H50   2   -0.001059   -0.377115    0.854122    11.00000   -1.20000 
AFIX   0 
C51   1    0.079062   -0.272741    0.782938    11.00000    0.07072    0.07751 = 
         0.11137   -0.00183    0.02485    0.01317 
AFIX  43 
H51   2    0.025530   -0.297007    0.740150    11.00000   -1.20000 
AFIX   0 
C52   1    0.177226   -0.188026    0.780541    11.00000    0.05725    0.05594 = 
         0.07120   -0.00995    0.00731    0.00769 
AFIX  43 
H52   2    0.189386   -0.156104    0.734812    11.00000   -1.20000 
AFIX   0 
F1    5    0.922624    0.791128    0.432015    11.00000    0.09999    0.13662 = 
         0.12781    0.04511    0.06958    0.03192 
F2    5    0.124163   -0.329401    0.976239    11.00000    0.18703    0.12210 = 
         0.14983    0.04540    0.02243   -0.01787 
N1    3    0.483630    0.523523    0.629179    11.00000    0.03997    0.02582 = 
         0.06615    0.00513    0.00875    0.00718 
AFIX  43 
H1A   2    0.454544    0.460559    0.626100    11.00000   -1.20000 
AFIX   0 
N2    3    0.548249    0.068093    0.875696    11.00000    0.03585    0.03867 = 
         0.06672    0.00068   -0.00842    0.01238 
AFIX  43 
H2    2    0.632032    0.094166    0.883299    11.00000   -1.20000 
AFIX   0 
O1    4    0.727521    0.564477    0.748429    11.00000    0.15220    0.10956 = 
         0.05953   -0.01344   -0.02733    0.07978 
O2    4    0.768436    0.464250    0.659746    11.00000    0.07630    0.07153 = 
         0.07104   -0.00677   -0.01234    0.04708 
O3    4    0.237754    0.500423    0.550810    11.00000    0.05710    0.06347 = 
         0.06814   -0.02293   -0.00451    0.00240 
O4    4    0.189681    0.633857    0.606866    11.00000    0.04129    0.05674 = 
         0.07312    0.00042   -0.00376    0.01869 
O5    4    0.204531    0.460831    0.716915    11.00000    0.08086    0.09848 = 
         0.07480    0.01798   -0.00174   -0.02286 
O6    4    0.314221    0.503336    0.825622    11.00000    0.10334    0.08727 = 
         0.05263    0.01950    0.00573    0.00595 
O7    4    0.476121    0.644441    0.478307    11.00000    0.06363    0.04585 = 
         0.04149   -0.01043    0.00512    0.01889 
O8    4    0.470612    0.821390    0.704629    11.00000    0.07597    0.05155 = 
         0.04428   -0.01911   -0.00052    0.02053 
O9    4    0.680105   -0.071809    0.824913    11.00000    0.05450    0.07439 = 
         0.07122   -0.00619    0.01393    0.02819 
O10   4    0.561945   -0.188399    0.894897    11.00000    0.08185    0.05054 = 
         0.06048    0.00243    0.00011    0.04297 
O11   4    0.546295    0.139407    0.730755    11.00000    0.06714    0.07701 = 
         0.05137    0.01055    0.02691    0.03289 
O12   4    0.396143    0.233539    0.756928    11.00000    0.06949    0.04800 = 
         0.04801    0.01603    0.01544    0.02900 
O13   4    0.650275    0.291751    0.865910    11.00000    0.06124    0.06062 = 
         0.11938   -0.01180    0.02775    0.00279 
O14   4    0.535230    0.368454    0.941045    11.00000    0.08988    0.04862 = 
         0.11157   -0.03050    0.01705    0.00367 
O15   4    0.257565    0.024346    0.975524    11.00000    0.05872    0.06453 = 
         0.03855    0.01062    0.01169    0.02611 
O16   4    0.223813    0.044285    0.712055    11.00000    0.06332    0.07248 = 
         0.03666   -0.00313    0.00085    0.03132 
HKLF 4 
  
REM  HY160617_1 in P-1 
REM R1 =  0.0596 for    5150 Fo > 4sig(Fo)  and  0.1095 for all    8410 data 
REM    643 parameters refined using      0 restraints 
  
END 
  
WGHT      0.0809      1.0208 
  
REM Highest difference peak  0.729,  deepest hole -0.429,  1-sigma level  0.047 
Q1    1   0.0156 -0.3314  0.7424  11.00000  0.05    0.73 
Q2    1   0.4429  0.4875  0.5753  11.00000  0.05    0.38 
Q3    1   0.6145  0.0779  0.8310  11.00000  0.05    0.35 
Q4    1   0.7391 -0.2053  0.8690  11.00000  0.05    0.33 
Q5    1   0.6475 -0.3289  0.9155  11.00000  0.05    0.29 
Q6    1   0.8224  0.5790  0.7098  11.00000  0.05    0.20 
Q7    1   0.6548  0.4235  1.0015  11.00000  0.05    0.20 
Q8    1   0.2810  0.0452  0.8766  11.00000  0.05    0.19 
Q9    1   0.5281  0.3212  0.9898  11.00000  0.05    0.18 
Q10   1   0.5578 -0.3613  0.9041  11.00000  0.05    0.18 
Q11   1   0.5484  0.6830  0.6226  11.00000  0.05    0.17 
Q12   1   0.8536 -0.1704  0.8832  11.00000  0.05    0.17 
Q13   1   0.6594  0.5025  0.7325  11.00000  0.05    0.16 
Q14   1   0.0479  0.5546  0.5278  11.00000  0.05    0.16 
Q15   1   0.7483  0.3511  0.7145  11.00000  0.05    0.16 
Q16   1   0.4717  0.7349  0.6267  11.00000  0.05    0.16 
Q17   1   0.6549 -0.1410  0.8968  11.00000  0.05    0.15 
Q18   1   0.6277  0.6236  0.6259  11.00000  0.05    0.15 
Q19   1   0.6443  0.4844  1.0086  11.00000  0.05    0.15 
Q20   1   0.4843  0.5019  0.6447  11.00000  0.05    0.15 
;
_shelx_res_checksum              52532
####################################################################### 
# 
# This file contains crystal structure data downloaded from the 
# Cambridge Structural Database (CSD) hosted by the Cambridge 
# Crystallographic Data Centre (CCDC).
# 
# Full information about CCDC data access policies and citation 
# guidelines are available at http://www.ccdc.cam.ac.uk/access/V1 
# 
# Audit and citation data items may have been added by the CCDC. 
# Please retain this information to preserve the provenance of 
# this file and to allow appropriate attribution of the data. 
# 
#######################################################################

data_1d
_database_code_depnum_ccdc_archive 'CCDC 1556208'
_audit_update_record             
;
2017-06-15 deposited with the CCDC.
2018-06-27 downloaded from the CCDC.
;

_audit_creation_method           SHELXL-2014/7
_shelx_SHELXL_version_number     2014/7
_chemical_name_systematic        ?
_chemical_name_common            ?
_chemical_melting_point          ?
_chemical_formula_moiety         'C27 H27 N O9'
_chemical_formula_sum            'C27 H27 N O9'
_chemical_formula_weight         509.49

loop_
_atom_type_symbol
_atom_type_description
_atom_type_scat_dispersion_real
_atom_type_scat_dispersion_imag
_atom_type_scat_source
C C 0.0033 0.0016 'International Tables Vol C Tables 4.2.6.8 and 6.1.1.4'
H H 0.0000 0.0000 'International Tables Vol C Tables 4.2.6.8 and 6.1.1.4'
N N 0.0061 0.0033 'International Tables Vol C Tables 4.2.6.8 and 6.1.1.4'
O O 0.0106 0.0060 'International Tables Vol C Tables 4.2.6.8 and 6.1.1.4'

_space_group_crystal_system      triclinic
_space_group_IT_number           2
_space_group_name_H-M_alt        'P -1'
_space_group_name_Hall           '-P 1'

_shelx_space_group_comment       
; 
The symmetry employed for this shelxl refinement is uniquely defined 
by the following loop, which should always be used as a source of 
symmetry information in preference to the above space-group names. 
They are only intended as comments. 
;

loop_
_space_group_symop_operation_xyz
'x, y, z'
'-x, -y, -z'

_cell_length_a                   10.557(3)
_cell_length_b                   11.363(3)
_cell_length_c                   12.920(3)
_cell_angle_alpha                112.497(7)
_cell_angle_beta                 102.659(7)
_cell_angle_gamma                105.650(7)
_cell_volume                     1285.1(6)
_cell_formula_units_Z            2
_cell_measurement_temperature    296(2)
_cell_measurement_reflns_used    3490
_cell_measurement_theta_min      2.26
_cell_measurement_theta_max      22.60

_exptl_crystal_description       block
_exptl_crystal_colour            colorless
_exptl_crystal_density_meas      ?
_exptl_crystal_density_method    ?
_exptl_crystal_density_diffrn    1.317
_exptl_crystal_F_000             536
_exptl_transmission_factor_min   ?
_exptl_transmission_factor_max   ?
_exptl_crystal_size_max          0.280
_exptl_crystal_size_mid          0.260
_exptl_crystal_size_min          0.240
_exptl_absorpt_coefficient_mu    0.100
_shelx_estimated_absorpt_T_min   0.973
_shelx_estimated_absorpt_T_max   0.977
_exptl_absorpt_correction_type   multi-scan
_exptl_absorpt_correction_T_min  0.972
_exptl_absorpt_correction_T_max  0.976
_exptl_absorpt_process_details   sadabs
_exptl_absorpt_special_details   ?
_diffrn_ambient_temperature      296(2)
_diffrn_radiation_wavelength     0.71073
_diffrn_radiation_type           MoK\a
_diffrn_radiation_source         'fine-focus sealed tube'
_diffrn_measurement_device_type  'CCD area detector'
_diffrn_measurement_method       'phi and omega scans'
_diffrn_detector_area_resol_mean ?
_diffrn_reflns_number            16873
_diffrn_reflns_av_unetI/netI     0.1585
_diffrn_reflns_av_R_equivalents  0.0960
_diffrn_reflns_limit_h_min       -13
_diffrn_reflns_limit_h_max       13
_diffrn_reflns_limit_k_min       -14
_diffrn_reflns_limit_k_max       14
_diffrn_reflns_limit_l_min       -16
_diffrn_reflns_limit_l_max       16
_diffrn_reflns_theta_min         1.830
_diffrn_reflns_theta_max         27.591
_diffrn_reflns_theta_full        25.242
_diffrn_measured_fraction_theta_max 0.971
_diffrn_measured_fraction_theta_full 0.974
_diffrn_reflns_Laue_measured_fraction_max 0.971
_diffrn_reflns_Laue_measured_fraction_full 0.974
_diffrn_reflns_point_group_measured_fraction_max 0.971
_diffrn_reflns_point_group_measured_fraction_full 0.974
_reflns_number_total             5783
_reflns_number_gt                2538
_reflns_threshold_expression     'I > 2\s(I)'
_reflns_Friedel_coverage         0.000
_reflns_Friedel_fraction_max     .
_reflns_Friedel_fraction_full    .

_reflns_special_details          
; 
 Reflections were merged by SHELXL according to the crystal 
 class for the calculation of statistics and refinement. 
  
 _reflns_Friedel_fraction is defined as the number of unique 
 Friedel pairs measured divided by the number that would be 
 possible theoretically, ignoring centric projections and 
 systematic absences. 
;

_computing_data_collection       'Bruker APEX2'
_computing_cell_refinement       'Bruker SAINT'
_computing_data_reduction        'Bruker SAINT'
_computing_structure_solution    'SHELXS-97 (Sheldrick 2008)'
_computing_structure_refinement  'SHELXL-2014/7 (Sheldrick, 2014)'
_computing_molecular_graphics    'Bruker SHELXTL'
_computing_publication_material  'Bruker SHELXTL'
_refine_special_details          ?
_refine_ls_structure_factor_coef Fsqd
_refine_ls_matrix_type           full
_refine_ls_weighting_scheme      calc
_refine_ls_weighting_details     
'w=1/[\s^2^(Fo^2^)+(0.0970P)^2^+0.5267P] where P=(Fo^2^+2Fc^2^)/3'
_atom_sites_solution_primary     ?
_atom_sites_solution_secondary   ?
_atom_sites_solution_hydrogens   geom
_refine_ls_hydrogen_treatment    constr
_refine_ls_extinction_method     none
_refine_ls_extinction_coef       .
_refine_ls_number_reflns         5783
_refine_ls_number_parameters     338
_refine_ls_number_restraints     0
_refine_ls_R_factor_all          0.2146
_refine_ls_R_factor_gt           0.0841
_refine_ls_wR_factor_ref         0.2341
_refine_ls_wR_factor_gt          0.1850
_refine_ls_goodness_of_fit_ref   1.010
_refine_ls_restrained_S_all      1.010
_refine_ls_shift/su_max          0.000
_refine_ls_shift/su_mean         0.000

loop_
_atom_site_label
_atom_site_type_symbol
_atom_site_fract_x
_atom_site_fract_y
_atom_site_fract_z
_atom_site_U_iso_or_equiv
_atom_site_adp_type
_atom_site_occupancy
_atom_site_site_symmetry_order
_atom_site_calc_flag
_atom_site_refinement_flags_posn
_atom_site_refinement_flags_adp
_atom_site_refinement_flags_occupancy
_atom_site_disorder_assembly
_atom_site_disorder_group
C1 C 0.5544(4) 0.7901(4) 0.4093(3) 0.0382(9) Uani 1 1 d . . . . .
C2 C 0.4645(4) 0.6792(4) 0.4264(3) 0.0420(9) Uani 1 1 d . . . . .
C3 C 0.4181(5) 0.6893(5) 0.5199(4) 0.0621(12) Uani 1 1 d . . . . .
H3 H 0.4427 0.7749 0.5853 0.075 Uiso 1 1 calc R U . . .
C4 C 0.3337(6) 0.5683(6) 0.5137(5) 0.0797(15) Uani 1 1 d . . . . .
H4 H 0.3017 0.5727 0.5762 0.096 Uiso 1 1 calc R U . . .
C5 C 0.2964(6) 0.4421(6) 0.4173(5) 0.0823(16) Uani 1 1 d . . . . .
H5 H 0.2389 0.3627 0.4154 0.099 Uiso 1 1 calc R U . . .
C6 C 0.3422(5) 0.4300(4) 0.3229(4) 0.0615(12) Uani 1 1 d . . . . .
H6 H 0.3168 0.3441 0.2578 0.074 Uiso 1 1 calc R U . . .
C7 C 0.4278(4) 0.5515(4) 0.3289(3) 0.0409(9) Uani 1 1 d . . . . .
C8 C 0.4910(4) 0.5683(3) 0.2410(3) 0.0347(8) Uani 1 1 d . . . . .
C9 C 0.5624(3) 0.7251(3) 0.2840(3) 0.0303(8) Uani 1 1 d . . . . .
C10 C 0.7137(3) 0.7735(3) 0.2833(3) 0.0340(9) Uani 1 1 d . . . . .
H10 H 0.7531 0.8749 0.3275 0.041 Uiso 1 1 calc R U . . .
C11 C 0.8156(3) 0.7284(4) 0.3453(3) 0.0347(9) Uani 1 1 d . . . . .
C12 C 0.8216(4) 0.5993(4) 0.2906(3) 0.0411(9) Uani 1 1 d . . . . .
H12 H 0.7624 0.5366 0.2115 0.049 Uiso 1 1 calc R U . . .
C13 C 0.9157(4) 0.5637(4) 0.3535(3) 0.0450(10) Uani 1 1 d . . . . .
C14 C 0.8379(5) 0.3353(5) 0.1924(4) 0.0774(15) Uani 1 1 d . . . . .
H14A H 0.7420 0.3132 0.1887 0.116 Uiso 1 1 calc R U . . .
H14B H 0.8588 0.2541 0.1744 0.116 Uiso 1 1 calc R U . . .
H14C H 0.8503 0.3671 0.1350 0.116 Uiso 1 1 calc R U . . .
C15 C 1.0054(4) 0.6591(5) 0.4712(4) 0.0554(11) Uani 1 1 d . . . . .
H15 H 1.0697 0.6364 0.5135 0.066 Uiso 1 1 calc R U . . .
C16 C 0.9993(4) 0.7850(5) 0.5246(4) 0.0587(12) Uani 1 1 d . . . . .
H16 H 1.0593 0.8482 0.6033 0.070 Uiso 1 1 calc R U . . .
C17 C 0.9047(4) 0.8195(4) 0.4627(3) 0.0468(10) Uani 1 1 d . . . . .
H17 H 0.9008 0.9058 0.5005 0.056 Uiso 1 1 calc R U . . .
C18 C 0.6882(4) 0.7351(3) 0.1498(3) 0.0349(9) Uani 1 1 d . . . . .
H18 H 0.6892 0.6434 0.1070 0.042 Uiso 1 1 calc R U . . .
C19 C 0.8020(4) 0.8429(5) 0.1423(3) 0.0488(10) Uani 1 1 d . . . . .
C20 C 1.0207(6) 0.8943(6) 0.1108(6) 0.111(2) Uani 1 1 d . . . . .
H20A H 0.9878 0.9445 0.0724 0.134 Uiso 1 1 calc R U . . .
H20B H 1.0638 0.8414 0.0626 0.134 Uiso 1 1 calc R U . . .
C21 C 1.1269(8) 0.9940(8) 0.2343(7) 0.148(3) Uani 1 1 d . . . . .
H21A H 1.0891 1.0565 0.2772 0.222 Uiso 1 1 calc R U . . .
H21B H 1.2114 1.0455 0.2287 0.222 Uiso 1 1 calc R U . . .
H21C H 1.1486 0.9439 0.2762 0.222 Uiso 1 1 calc R U . . .
C22 C 0.4836(3) 0.7625(3) 0.1891(3) 0.0300(8) Uani 1 1 d . . . . .
C23 C 0.3254(4) 0.6689(4) 0.1325(4) 0.0399(9) Uani 1 1 d . . . . .
C24 C 0.1193(5) 0.6187(6) 0.1791(5) 0.0994(19) Uani 1 1 d . . . . .
H24A H 0.0621 0.6209 0.1115 0.149 Uiso 1 1 calc R U . . .
H24B H 0.0883 0.6519 0.2452 0.149 Uiso 1 1 calc R U . . .
H24C H 0.1107 0.5254 0.1577 0.149 Uiso 1 1 calc R U . . .
C25 C 0.5060(4) 0.9172(3) 0.2470(3) 0.0395(9) Uani 1 1 d . . . . .
H25A H 0.4704 0.9378 0.3122 0.047 Uiso 1 1 calc R U . . .
H25B H 0.6061 0.9744 0.2803 0.047 Uiso 1 1 calc R U . . .
C26 C 0.4322(4) 0.9505(4) 0.1571(3) 0.0395(9) Uani 1 1 d . . . . .
C27 C 0.4320(6) 1.1265(5) 0.1017(4) 0.0747(14) Uani 1 1 d . . . . .
H27A H 0.4281 1.0717 0.0223 0.112 Uiso 1 1 calc R U . . .
H27B H 0.4866 1.2223 0.1287 0.112 Uiso 1 1 calc R U . . .
H27C H 0.3381 1.1148 0.1005 0.112 Uiso 1 1 calc R U . . .
N1 N 0.5489(3) 0.7335(3) 0.1002(2) 0.0366(7) Uani 1 1 d . . . . .
H1 H 0.5108 0.7173 0.0276 0.044 Uiso 1 1 calc R U . . .
O1 O 0.6151(3) 0.9117(3) 0.4830(2) 0.0573(8) Uani 1 1 d . . . . .
O2 O 0.4881(3) 0.4771(2) 0.1517(2) 0.0477(7) Uani 1 1 d . . . . .
O3 O 0.9299(3) 0.4403(3) 0.3092(3) 0.0692(9) Uani 1 1 d . . . . .
O4 O 0.8058(3) 0.9559(3) 0.1613(3) 0.0832(11) Uani 1 1 d . . . . .
O5 O 0.9010(4) 0.8001(3) 0.1187(3) 0.0897(11) Uani 1 1 d . . . . .
O6 O 0.2676(3) 0.5732(3) 0.0337(3) 0.0574(8) Uani 1 1 d . . . . .
O7 O 0.2654(3) 0.7062(3) 0.2138(2) 0.0588(8) Uani 1 1 d . . . . .
O8 O 0.3251(3) 0.8718(3) 0.0717(3) 0.0618(8) Uani 1 1 d . . . . .
O9 O 0.4974(3) 1.0823(2) 0.1828(2) 0.0553(8) Uani 1 1 d . . . . .

loop_
_atom_site_aniso_label
_atom_site_aniso_U_11
_atom_site_aniso_U_22
_atom_site_aniso_U_33
_atom_site_aniso_U_23
_atom_site_aniso_U_13
_atom_site_aniso_U_12
C1 0.044(2) 0.041(2) 0.038(2) 0.0210(19) 0.0175(19) 0.0215(19)
C2 0.054(2) 0.053(2) 0.037(2) 0.028(2) 0.026(2) 0.026(2)
C3 0.083(3) 0.081(3) 0.055(3) 0.045(3) 0.042(3) 0.047(3)
C4 0.104(4) 0.112(4) 0.093(4) 0.079(4) 0.075(3) 0.065(4)
C5 0.096(4) 0.088(4) 0.122(5) 0.080(4) 0.076(4) 0.045(3)
C6 0.069(3) 0.050(2) 0.088(3) 0.042(2) 0.047(3) 0.025(2)
C7 0.047(2) 0.043(2) 0.050(2) 0.032(2) 0.027(2) 0.0198(19)
C8 0.041(2) 0.0318(19) 0.039(2) 0.0189(18) 0.0169(18) 0.0186(17)
C9 0.0350(19) 0.0285(17) 0.0290(19) 0.0137(15) 0.0160(16) 0.0109(16)
C10 0.040(2) 0.0292(18) 0.0307(19) 0.0136(16) 0.0132(17) 0.0102(17)
C11 0.0317(19) 0.042(2) 0.039(2) 0.0276(19) 0.0159(18) 0.0128(17)
C12 0.039(2) 0.049(2) 0.040(2) 0.0272(19) 0.0148(18) 0.0145(19)
C13 0.046(2) 0.053(2) 0.050(3) 0.033(2) 0.022(2) 0.023(2)
C14 0.093(4) 0.059(3) 0.066(3) 0.019(3) 0.018(3) 0.034(3)
C15 0.044(2) 0.072(3) 0.056(3) 0.040(3) 0.012(2) 0.022(2)
C16 0.051(3) 0.059(3) 0.047(3) 0.024(2) 0.002(2) 0.008(2)
C17 0.041(2) 0.044(2) 0.046(2) 0.021(2) 0.006(2) 0.0114(19)
C18 0.039(2) 0.0365(19) 0.039(2) 0.0229(17) 0.0189(17) 0.0160(17)
C19 0.046(2) 0.063(3) 0.055(3) 0.039(2) 0.024(2) 0.024(2)
C20 0.073(4) 0.120(5) 0.144(6) 0.058(5) 0.070(4) 0.022(4)
C21 0.113(6) 0.153(6) 0.144(6) 0.040(6) 0.071(5) 0.030(5)
C22 0.036(2) 0.0267(17) 0.0298(19) 0.0135(15) 0.0141(17) 0.0130(16)
C23 0.042(2) 0.038(2) 0.048(2) 0.027(2) 0.016(2) 0.0175(19)
C24 0.047(3) 0.136(5) 0.139(5) 0.087(4) 0.050(3) 0.023(3)
C25 0.048(2) 0.0332(19) 0.036(2) 0.0150(17) 0.0150(18) 0.0158(18)
C26 0.050(2) 0.035(2) 0.042(2) 0.0201(19) 0.023(2) 0.021(2)
C27 0.104(4) 0.070(3) 0.092(4) 0.060(3) 0.045(3) 0.052(3)
N1 0.0439(18) 0.0488(17) 0.0267(16) 0.0239(14) 0.0144(14) 0.0211(15)
O1 0.075(2) 0.0407(16) 0.0420(16) 0.0098(14) 0.0194(15) 0.0180(15)
O2 0.0640(18) 0.0338(14) 0.0460(16) 0.0157(13) 0.0265(14) 0.0196(13)
O3 0.082(2) 0.067(2) 0.067(2) 0.0349(18) 0.0173(18) 0.0439(18)
O4 0.068(2) 0.070(2) 0.134(3) 0.069(2) 0.040(2) 0.0259(18)
O5 0.074(2) 0.088(2) 0.143(3) 0.067(2) 0.074(2) 0.037(2)
O6 0.0476(16) 0.0442(16) 0.0551(19) 0.0136(15) 0.0052(15) 0.0074(14)
O7 0.0462(17) 0.080(2) 0.0676(19) 0.0444(16) 0.0337(15) 0.0252(16)
O8 0.066(2) 0.0531(17) 0.066(2) 0.0331(16) 0.0124(17) 0.0249(16)
O9 0.0727(19) 0.0424(15) 0.0605(18) 0.0329(14) 0.0248(15) 0.0230(14)

_geom_special_details            
; 
 All esds (except the esd in the dihedral angle between two l.s. planes) 
 are estimated using the full covariance matrix.  The cell esds are taken 
 into account individually in the estimation of esds in distances, angles 
 and torsion angles; correlations between esds in cell parameters are only 
 used when they are defined by crystal symmetry.  An approximate (isotropic) 
 treatment of cell esds is used for estimating esds involving l.s. planes. 
;

loop_
_geom_bond_atom_site_label_1
_geom_bond_atom_site_label_2
_geom_bond_distance
_geom_bond_site_symmetry_2
_geom_bond_publ_flag
C1 O1 1.214(4) . ?
C1 C2 1.483(5) . ?
C1 C9 1.533(5) . ?
C2 C3 1.377(5) . ?
C2 C7 1.388(5) . ?
C3 C4 1.384(6) . ?
C3 H3 0.9300 . ?
C4 C5 1.370(7) . ?
C4 H4 0.9300 . ?
C5 C6 1.380(6) . ?
C5 H5 0.9300 . ?
C6 C7 1.394(5) . ?
C6 H6 0.9300 . ?
C7 C8 1.484(5) . ?
C8 O2 1.207(4) . ?
C8 C9 1.544(4) . ?
C9 C10 1.546(5) . ?
C9 C22 1.587(5) . ?
C10 C11 1.516(5) . ?
C10 C18 1.548(4) . ?
C10 H10 0.9800 . ?
C11 C17 1.380(5) . ?
C11 C12 1.390(5) . ?
C12 C13 1.388(5) . ?
C12 H12 0.9300 . ?
C13 O3 1.361(5) . ?
C13 C15 1.392(5) . ?
C14 O3 1.414(5) . ?
C14 H14A 0.9600 . ?
C14 H14B 0.9600 . ?
C14 H14C 0.9600 . ?
C15 C16 1.356(6) . ?
C15 H15 0.9300 . ?
C16 C17 1.376(5) . ?
C16 H16 0.9300 . ?
C17 H17 0.9300 . ?
C18 N1 1.461(4) . ?
C18 C19 1.516(5) . ?
C18 H18 0.9800 . ?
C19 O4 1.199(5) . ?
C19 O5 1.312(5) . ?
C20 O5 1.470(6) . ?
C20 C21 1.495(8) . ?
C20 H20A 0.9700 . ?
C20 H20B 0.9700 . ?
C21 H21A 0.9600 . ?
C21 H21B 0.9600 . ?
C21 H21C 0.9600 . ?
C22 N1 1.443(4) . ?
C22 C23 1.538(5) . ?
C22 C25 1.548(4) . ?
C23 O6 1.193(4) . ?
C23 O7 1.334(4) . ?
C24 O7 1.448(5) . ?
C24 H24A 0.9600 . ?
C24 H24B 0.9600 . ?
C24 H24C 0.9600 . ?
C25 C26 1.482(5) . ?
C25 H25A 0.9700 . ?
C25 H25B 0.9700 . ?
C26 O8 1.203(4) . ?
C26 O9 1.338(4) . ?
C27 O9 1.449(5) . ?
C27 H27A 0.9600 . ?
C27 H27B 0.9600 . ?
C27 H27C 0.9600 . ?
N1 H1 0.8600 . ?

loop_
_geom_angle_atom_site_label_1
_geom_angle_atom_site_label_2
_geom_angle_atom_site_label_3
_geom_angle
_geom_angle_site_symmetry_1
_geom_angle_site_symmetry_3
_geom_angle_publ_flag
O1 C1 C2 126.0(3) . . ?
O1 C1 C9 125.3(3) . . ?
C2 C1 C9 108.6(3) . . ?
C3 C2 C7 121.1(4) . . ?
C3 C2 C1 129.5(4) . . ?
C7 C2 C1 109.4(3) . . ?
C2 C3 C4 118.0(4) . . ?
C2 C3 H3 121.0 . . ?
C4 C3 H3 121.0 . . ?
C5 C4 C3 121.2(4) . . ?
C5 C4 H4 119.4 . . ?
C3 C4 H4 119.4 . . ?
C4 C5 C6 121.6(4) . . ?
C4 C5 H5 119.2 . . ?
C6 C5 H5 119.2 . . ?
C5 C6 C7 117.5(4) . . ?
C5 C6 H6 121.3 . . ?
C7 C6 H6 121.3 . . ?
C2 C7 C6 120.7(3) . . ?
C2 C7 C8 110.7(3) . . ?
C6 C7 C8 128.7(4) . . ?
O2 C8 C7 126.8(3) . . ?
O2 C8 C9 125.6(3) . . ?
C7 C8 C9 107.5(3) . . ?
C1 C9 C8 102.8(3) . . ?
C1 C9 C10 113.7(3) . . ?
C8 C9 C10 114.6(3) . . ?
C1 C9 C22 116.1(3) . . ?
C8 C9 C22 109.3(2) . . ?
C10 C9 C22 100.7(2) . . ?
C11 C10 C9 116.4(3) . . ?
C11 C10 C18 118.2(3) . . ?
C9 C10 C18 103.0(3) . . ?
C11 C10 H10 106.1 . . ?
C9 C10 H10 106.1 . . ?
C18 C10 H10 106.1 . . ?
C17 C11 C12 118.7(3) . . ?
C17 C11 C10 118.0(3) . . ?
C12 C11 C10 123.3(3) . . ?
C13 C12 C11 120.2(3) . . ?
C13 C12 H12 119.9 . . ?
C11 C12 H12 119.9 . . ?
O3 C13 C12 125.1(4) . . ?
O3 C13 C15 115.4(4) . . ?
C12 C13 C15 119.5(4) . . ?
O3 C14 H14A 109.5 . . ?
O3 C14 H14B 109.5 . . ?
H14A C14 H14B 109.5 . . ?
O3 C14 H14C 109.5 . . ?
H14A C14 H14C 109.5 . . ?
H14B C14 H14C 109.5 . . ?
C16 C15 C13 120.3(4) . . ?
C16 C15 H15 119.9 . . ?
C13 C15 H15 119.9 . . ?
C15 C16 C17 120.2(4) . . ?
C15 C16 H16 119.9 . . ?
C17 C16 H16 119.9 . . ?
C16 C17 C11 121.1(4) . . ?
C16 C17 H17 119.5 . . ?
C11 C17 H17 119.5 . . ?
N1 C18 C19 111.2(3) . . ?
N1 C18 C10 105.9(3) . . ?
C19 C18 C10 109.4(3) . . ?
N1 C18 H18 110.1 . . ?
C19 C18 H18 110.1 . . ?
C10 C18 H18 110.1 . . ?
O4 C19 O5 123.7(4) . . ?
O4 C19 C18 124.7(4) . . ?
O5 C19 C18 111.5(4) . . ?
O5 C20 C21 109.4(5) . . ?
O5 C20 H20A 109.8 . . ?
C21 C20 H20A 109.8 . . ?
O5 C20 H20B 109.8 . . ?
C21 C20 H20B 109.8 . . ?
H20A C20 H20B 108.2 . . ?
C20 C21 H21A 109.5 . . ?
C20 C21 H21B 109.5 . . ?
H21A C21 H21B 109.5 . . ?
C20 C21 H21C 109.5 . . ?
H21A C21 H21C 109.5 . . ?
H21B C21 H21C 109.5 . . ?
N1 C22 C23 110.6(3) . . ?
N1 C22 C25 110.1(3) . . ?
C23 C22 C25 110.7(3) . . ?
N1 C22 C9 103.9(2) . . ?
C23 C22 C9 109.7(3) . . ?
C25 C22 C9 111.6(2) . . ?
O6 C23 O7 125.4(4) . . ?
O6 C23 C22 125.1(4) . . ?
O7 C23 C22 109.3(3) . . ?
O7 C24 H24A 109.5 . . ?
O7 C24 H24B 109.5 . . ?
H24A C24 H24B 109.5 . . ?
O7 C24 H24C 109.5 . . ?
H24A C24 H24C 109.5 . . ?
H24B C24 H24C 109.5 . . ?
C26 C25 C22 110.9(3) . . ?
C26 C25 H25A 109.5 . . ?
C22 C25 H25A 109.5 . . ?
C26 C25 H25B 109.5 . . ?
C22 C25 H25B 109.5 . . ?
H25A C25 H25B 108.1 . . ?
O8 C26 O9 122.5(3) . . ?
O8 C26 C25 125.6(3) . . ?
O9 C26 C25 111.9(3) . . ?
O9 C27 H27A 109.5 . . ?
O9 C27 H27B 109.5 . . ?
H27A C27 H27B 109.5 . . ?
O9 C27 H27C 109.5 . . ?
H27A C27 H27C 109.5 . . ?
H27B C27 H27C 109.5 . . ?
C22 N1 C18 111.2(2) . . ?
C22 N1 H1 124.4 . . ?
C18 N1 H1 124.4 . . ?
C13 O3 C14 118.9(3) . . ?
C19 O5 C20 118.1(4) . . ?
C23 O7 C24 116.4(3) . . ?
C26 O9 C27 116.3(3) . . ?

loop_
_geom_hbond_atom_site_label_D
_geom_hbond_atom_site_label_H
_geom_hbond_atom_site_label_A
_geom_hbond_distance_DH
_geom_hbond_distance_HA
_geom_hbond_distance_DA
_geom_hbond_angle_DHA
_geom_hbond_site_symmetry_A
N1 H1 O2 0.86 2.52 3.075(4) 122.9 2_665

_refine_diff_density_max         0.506
_refine_diff_density_min         -0.340
_refine_diff_density_rms         0.064

_shelx_res_file                  
; 
  
    HY160606.res created by SHELXL-2014/7 
  
  
TITL HY160606 in P-1 
CELL 0.71073  10.55660  11.36320  12.92040 112.4974 102.6587 105.6501 
ZERR   2.0   0.00270   0.00300   0.00340   0.0067   0.0070   0.0070 
LATT 1 
SFAC C  H  N  O 
UNIT 54  54   2   18 
L.S. 10 
ACTA 
BOND   $H 
EQIV $1 -x+1, -y+1, -z 
HTAB N1 O2_$1 
SIZE 0.28  0.26 0.24 
FMAP 2 
PLAN 20 
TEMP 23.150 
WGHT    0.097000    0.526700 
FVAR       0.27264 
MOLE 1 
C1    1    0.554442    0.790084    0.409309    11.00000    0.04374    0.04081 = 
         0.03786    0.02103    0.01752    0.02151 
C2    1    0.464458    0.679177    0.426427    11.00000    0.05355    0.05260 = 
         0.03680    0.02820    0.02612    0.02626 
C3    1    0.418080    0.689295    0.519944    11.00000    0.08294    0.08130 = 
         0.05536    0.04514    0.04166    0.04677 
AFIX  43 
H3    2    0.442740    0.774866    0.585289    11.00000   -1.20000 
AFIX   0 
C4    1    0.333671    0.568277    0.513735    11.00000    0.10385    0.11248 = 
         0.09260    0.07865    0.07492    0.06468 
AFIX  43 
H4    2    0.301661    0.572670    0.576158    11.00000   -1.20000 
AFIX   0 
C5    1    0.296420    0.442147    0.417317    11.00000    0.09585    0.08828 = 
         0.12211    0.08006    0.07627    0.04542 
AFIX  43 
H5    2    0.238893    0.362703    0.415402    11.00000   -1.20000 
AFIX   0 
C6    1    0.342157    0.430024    0.322900    11.00000    0.06895    0.05005 = 
         0.08753    0.04248    0.04678    0.02484 
AFIX  43 
H6    2    0.316828    0.344073    0.257784    11.00000   -1.20000 
AFIX   0 
C7    1    0.427763    0.551537    0.328878    11.00000    0.04654    0.04330 = 
         0.05025    0.03202    0.02727    0.01977 
C8    1    0.491042    0.568348    0.240952    11.00000    0.04068    0.03183 = 
         0.03854    0.01889    0.01688    0.01863 
C9    1    0.562387    0.725098    0.284044    11.00000    0.03499    0.02846 = 
         0.02903    0.01366    0.01605    0.01094 
C10   1    0.713673    0.773536    0.283334    11.00000    0.03954    0.02920 = 
         0.03072    0.01357    0.01315    0.01023 
AFIX  13 
H10   2    0.753072    0.874929    0.327538    11.00000   -1.20000 
AFIX   0 
C11   1    0.815644    0.728399    0.345308    11.00000    0.03173    0.04232 = 
         0.03946    0.02761    0.01591    0.01283 
C12   1    0.821626    0.599283    0.290558    11.00000    0.03917    0.04930 = 
         0.03959    0.02723    0.01477    0.01449 
AFIX  43 
H12   2    0.762415    0.536554    0.211490    11.00000   -1.20000 
AFIX   0 
C13   1    0.915701    0.563713    0.353547    11.00000    0.04566    0.05288 = 
         0.05027    0.03292    0.02175    0.02252 
C14   1    0.837871    0.335265    0.192442    11.00000    0.09320    0.05861 = 
         0.06638    0.01920    0.01767    0.03393 
AFIX 137 
H14A  2    0.742005    0.313250    0.188670    11.00000   -1.50000 
H14B  2    0.858785    0.254097    0.174370    11.00000   -1.50000 
H14C  2    0.850321    0.367104    0.135000    11.00000   -1.50000 
AFIX   0 
C15   1    1.005358    0.659112    0.471224    11.00000    0.04437    0.07210 = 
         0.05585    0.04018    0.01170    0.02193 
AFIX  43 
H15   2    1.069705    0.636448    0.513450    11.00000   -1.20000 
AFIX   0 
C16   1    0.999288    0.784991    0.524583    11.00000    0.05090    0.05899 = 
         0.04684    0.02386    0.00185    0.00823 
AFIX  43 
H16   2    1.059272    0.848180    0.603326    11.00000   -1.20000 
AFIX   0 
C17   1    0.904727    0.819548    0.462655    11.00000    0.04088    0.04422 = 
         0.04557    0.02075    0.00588    0.01137 
AFIX  43 
H17   2    0.900786    0.905761    0.500511    11.00000   -1.20000 
AFIX   0 
C18   1    0.688193    0.735149    0.149778    11.00000    0.03869    0.03647 = 
         0.03866    0.02295    0.01887    0.01603 
AFIX  13 
H18   2    0.689198    0.643375    0.107042    11.00000   -1.20000 
AFIX   0 
C19   1    0.802010    0.842878    0.142318    11.00000    0.04577    0.06289 = 
         0.05472    0.03884    0.02369    0.02444 
C20   1    1.020690    0.894277    0.110787    11.00000    0.07288    0.11997 = 
         0.14383    0.05834    0.07042    0.02207 
AFIX  23 
H20A  2    0.987768    0.944530    0.072413    11.00000   -1.20000 
H20B  2    1.063762    0.841406    0.062570    11.00000   -1.20000 
AFIX   0 
C21   1    1.126941    0.993979    0.234276    11.00000    0.11270    0.15298 = 
         0.14421    0.03993    0.07051    0.02983 
AFIX 137 
H21A  2    1.089068    1.056518    0.277232    11.00000   -1.50000 
H21B  2    1.211363    1.045540    0.228688    11.00000   -1.50000 
H21C  2    1.148634    0.943917    0.276222    11.00000   -1.50000 
AFIX   0 
C22   1    0.483643    0.762525    0.189117    11.00000    0.03572    0.02668 = 
         0.02977    0.01352    0.01409    0.01302 
C23   1    0.325422    0.668903    0.132525    11.00000    0.04160    0.03815 = 
         0.04813    0.02686    0.01614    0.01753 
C24   1    0.119307    0.618733    0.179136    11.00000    0.04659    0.13604 = 
         0.13896    0.08671    0.04982    0.02319 
AFIX 137 
H24A  2    0.062129    0.620880    0.111503    11.00000   -1.50000 
H24B  2    0.088263    0.651927    0.245221    11.00000   -1.50000 
H24C  2    0.110671    0.525414    0.157725    11.00000   -1.50000 
AFIX   0 
C25   1    0.506009    0.917215    0.247016    11.00000    0.04806    0.03316 = 
         0.03574    0.01502    0.01497    0.01579 
AFIX  23 
H25A  2    0.470410    0.937807    0.312213    11.00000   -1.20000 
H25B  2    0.606135    0.974425    0.280287    11.00000   -1.20000 
AFIX   0 
C26   1    0.432186    0.950489    0.157123    11.00000    0.04999    0.03503 = 
         0.04216    0.02009    0.02347    0.02068 
C27   1    0.432037    1.126526    0.101710    11.00000    0.10365    0.07001 = 
         0.09187    0.06034    0.04486    0.05219 
AFIX 137 
H27A  2    0.428120    1.071741    0.022254    11.00000   -1.50000 
H27B  2    0.486552    1.222334    0.128681    11.00000   -1.50000 
H27C  2    0.338102    1.114806    0.100488    11.00000   -1.50000 
AFIX   0 
N1    3    0.548932    0.733477    0.100244    11.00000    0.04389    0.04875 = 
         0.02669    0.02394    0.01438    0.02110 
AFIX  43 
H1    2    0.510828    0.717288    0.027573    11.00000   -1.20000 
AFIX   0 
O1    4    0.615098    0.911706    0.482992    11.00000    0.07484    0.04067 = 
         0.04199    0.00983    0.01944    0.01796 
O2    4    0.488085    0.477117    0.151716    11.00000    0.06402    0.03385 = 
         0.04598    0.01570    0.02649    0.01961 
O3    4    0.929899    0.440313    0.309186    11.00000    0.08200    0.06691 = 
         0.06708    0.03489    0.01730    0.04387 
O4    4    0.805784    0.955923    0.161323    11.00000    0.06845    0.07017 = 
         0.13350    0.06858    0.03965    0.02594 
O5    4    0.901003    0.800106    0.118661    11.00000    0.07418    0.08815 = 
         0.14303    0.06663    0.07433    0.03672 
O6    4    0.267574    0.573210    0.033749    11.00000    0.04759    0.04421 = 
         0.05507    0.01360    0.00522    0.00736 
O7    4    0.265371    0.706167    0.213756    11.00000    0.04623    0.08037 = 
         0.06761    0.04445    0.03374    0.02519 
O8    4    0.325146    0.871833    0.071732    11.00000    0.06560    0.05314 = 
         0.06640    0.03315    0.01236    0.02493 
O9    4    0.497443    1.082302    0.182766    11.00000    0.07273    0.04241 = 
         0.06051    0.03286    0.02480    0.02298 
HKLF 4 
  
REM  HY160606 in P-1 
REM R1 =  0.0841 for    2538 Fo > 4sig(Fo)  and  0.2146 for all    5783 data 
REM    338 parameters refined using      0 restraints 
  
END 
  
WGHT      0.0967      0.5353 
  
REM Highest difference peak  0.506,  deepest hole -0.340,  1-sigma level  0.064 
Q1    1   0.9992  0.8408 -0.0118  11.00000  0.05    0.51 
Q2    1   0.4893  0.6424  0.0259  11.00000  0.05    0.43 
Q3    1   0.8121  0.7966  0.0322  11.00000  0.05    0.38 
Q4    1   0.9366  0.8829  0.2156  11.00000  0.05    0.36 
Q5    1   0.6653  0.9371  0.6038  11.00000  0.05    0.23 
Q6    1   1.1780  0.7944  0.0526  11.00000  0.05    0.21 
Q7    1   0.3783  0.5535  0.6290  11.00000  0.05    0.21 
Q8    1   0.3417  0.7947  0.2974  11.00000  0.05    0.20 
Q9    1   0.6983  0.8962  0.5419  11.00000  0.05    0.20 
Q10   1   0.4940  0.7620  0.2502  11.00000  0.05    0.20 
Q11   1   1.1804  0.7537  0.5043  11.00000  0.05    0.19 
Q12   1   0.4097  0.7248  0.1572  11.00000  0.05    0.19 
Q13   1   0.2481  0.7536  0.3773  11.00000  0.05    0.19 
Q14   1   0.2032  1.1386  0.1014  11.00000  0.05    0.19 
Q15   1   0.3136  0.7260  0.3049  11.00000  0.05    0.19 
Q16   1   0.7398  0.7037  0.2988  11.00000  0.05    0.19 
Q17   1   0.4651  0.4783  0.0463  11.00000  0.05    0.18 
Q18   1   0.6425  0.8425  0.4512  11.00000  0.05    0.18 
Q19   1   0.1932  0.5836  0.2811  11.00000  0.05    0.18 
Q20   1   0.1403  0.2578  0.2890  11.00000  0.05    0.18 
;
_shelx_res_checksum              71096
